# Supplementary material for: Injury triggers fascia fibroblast collective cell migration to drive scar formation through N-cadherin
Source: Nat Commun. 2020 Nov 6;11:5653. doi: 10.1038/s41467-020-19425-1 (PMC7648088; doi:10.1038/s41467-020-19425-1)
Supplement: Supplementary file 15 — Supplementary Data 1 [file 41467_2020_19425_MOESM15_ESM.xlsx]

## Sheet: SCAD vs scar_PROTEOMICS_FINAL_t
Supplementary Data 1. Mass spectrometry dataset of proteins from day-0 and day-5 SCAD, in vivo scar, and adjacent skin.
id	Majority protein IDs	Gene names	Protein names	-Log Student's T-test p-value skin vs scar	Student's T-test Difference skin vs scar	Student's T-test Test statistic (combines difference and p-value) skin vs scar	-Log Student's T-test p-value SCAD d5 vs d0	Student's T-test Difference SCAD d5 vs d0	Student's T-test Test statistic (combines difference and p-value) SCAD d5 vs d0	Student's T-test Significant skin vs scar	Student's T-test Significant SCAD d5 vs d0	LFQ MS intensity skin_1 (Log2)	LFQ MS intensity skin_2 (Log2)	LFQ MS intensity skin_3 (Log2)	LFQ MS intensity skin_4 (Log2)	LFQ MS intensity skin_5 (Log2)	LFQ MS intensity skin_6 (Log2)	LFQ MS intensity scar_1 (Log2)	LFQ MS intensity scar_2 (Log2)	LFQ MS intensity scar_3 (Log2)	LFQ MS intensity scar_4 (Log2)	LFQ MS intensity scar_5 (Log2)	LFQ MS intensity scar_6 (Log2)	LFQ MS intensity SCAD_1 (Log2)	LFQ MS intensity SCAD_2 (Log2)	LFQ MS intensity SCAD_3 (Log2)	LFQ MS intensity SCAD_4 (Log2)	LFQ MS intensity SCAD_5 (Log2)	LFQ MS intensity SCAD_6 (Log2)	LFQ MS intensity SCAD_7 (Log2)	LFQ MS intensity SCAD_8 (Log2)	GOBP name	GOMF name	GOCC name	KEGG name	Pfam	Keywords	Corum	GOBP	Matrisome	Matrisome_Division	Matrisome_Category	Peptides	Razor + unique peptides	Unique peptides	Sequence coverage [%]	Unique + razor sequence coverage [%]	Unique sequence coverage [%]	Mol. weight [kDa]
6704	Q9R118	Htra1	Serine protease HTRA1	3.60148	1.61022	1.24719	7.23677	5.67335	4.82694	+	+	25.4073	26.1557	25.0789	25.1018	NaN	NaN	26.7768	27.2776	26.4891	26.2458	27.162	26.8244	NaN	NaN	NaN	NaN	30.8287	30.681	30.3843	30.6675	biological regulation;macromolecule metabolic process;metabolic process;negative regulation of biological process;negative regulation of BMP signaling pathway;negative regulation of cell communication;negative regulation of cellular process;negative regulation of response to stimulus;negative regulation of signal transduction;negative regulation of signaling;negative regulation of transforming gr…	catalytic activity;endopeptidase activity;hydrolase activity;peptidase activity;peptidase activity, acting on L-amino acid peptides;serine hydrolase activity;serine-type endopeptidase activity;serine-type peptidase activity	cell part;cytoplasmic part;cytosol;extracellular matrix;extracellular region;extracellular region part;intracellular part		IGFBP;Kazal_2;PDZ	Completeproteome;Cytoplasm;Growthfactorbinding;Hydrolase;Protease;Referenceproteome;Secreted;Serineprotease;Signal		GO:0001558;GO:0006508;GO:0008152;GO:0009966;GO:0009968;GO:0010646;GO:0010648;GO:0017015;GO:0019538;GO:0023051;GO:0023057;GO:0030510;GO:0030512;GO:0030514;GO:0040008;GO:0043170;GO:0044238;GO:0048519;GO:0048523;GO:0048583;GO:0048585;GO:0050789;GO:0050794;GO:0051128;GO:0065007;GO:0090092;GO:0090101	+	Matrisome-associated	ECM Regulators	19	19	19	46.5	46.5	46.5	51.213
2810	P28862;Q922W6;Q3UFJ0	Mmp3	Stromelysin-1	-4.34294e-08	0	0	5.21611	6.62303	4.57161		+	NaN	NaN	NaN	NaN	NaN	NaN	NaN	NaN	NaN	NaN	NaN	NaN	NaN	NaN	NaN	NaN	30.4896	31.0454	31.551	31.6669	biological regulation;cellular process;cellular response to acid;cellular response to amine stimulus;cellular response to amino acid stimulus;cellular response to chemical stimulus;cellular response to endogenous stimulus;cellular response to organic nitrogen;cellular response to organic substance;cellular response to stimulus;collagen catabolic process;collagen metabolic process;macromolecule me…	binding;calcium ion binding;catalytic activity;cation binding;endopeptidase activity;hydrolase activity;ion binding;metal ion binding;metalloendopeptidase activity;metallopeptidase activity;peptidase activity;peptidase activity, acting on L-amino acid peptides;transition metal ion binding;zinc ion binding	cell part;extracellular matrix;extracellular region;extracellular region part;intracellular membrane-bounded organelle;intracellular organelle;intracellular part;membrane-bounded organelle;organelle;proteinaceous extracellular matrix	Rheumatoid arthritis	Hemopexin;Peptidase_M10;PG_binding_1	Calcium;Collagendegradation;Completeproteome;Disulfidebond;Extracellularmatrix;Glycoprotein;Hydrolase;Metal-binding;Metalloprotease;Protease;Referenceproteome;Repeat;Secreted;Signal;Zinc;Zymogen		GO:0001101;GO:0006508;GO:0008152;GO:0009719;GO:0009987;GO:0010033;GO:0010243;GO:0014075;GO:0019538;GO:0030334;GO:0030574;GO:0032501;GO:0032879;GO:0032963;GO:0040012;GO:0042221;GO:0043170;GO:0043200;GO:0044236;GO:0044238;GO:0044243;GO:0044259;GO:0050789;GO:0050794;GO:0050896;GO:0051270;GO:0051716;GO:0065007;GO:0070887;GO:0071229;GO:0071230;GO:0071310;GO:0071417;GO:0071418;GO:0071495;GO:2000145	+	Matrisome-associated	ECM Regulators	25	25	16	47.8	47.8	31.9	53.844
3442	P98063;Q6P550;Q570Z4	Bmp1	Bone morphogenetic protein 1;Metalloendopeptidase	-4.34294e-08	0	0	6.12627	5.27015	4.21513		+	NaN	NaN	NaN	NaN	NaN	NaN	NaN	NaN	NaN	NaN	NaN	NaN	NaN	NaN	NaN	NaN	29.5554	28.9204	29.4297	29.4451	anatomical structure development;biological regulation;cartilage development;cell differentiation;cellular developmental process;cellular process;developmental process;macromolecule metabolic process;metabolic process;multicellular organismal development;multicellular organismal process;ossification;positive regulation of biological process;positive regulation of cartilage development;positive re…	binding;calcium ion binding;catalytic activity;cation binding;endopeptidase activity;hydrolase activity;ion binding;metal ion binding;metalloendopeptidase activity;metallopeptidase activity;peptidase activity;peptidase activity, acting on L-amino acid peptides;transition metal ion binding;zinc ion binding	cell part;cytoplasmic part;extracellular matrix;extracellular region;extracellular region part;extracellular space;Golgi apparatus;intracellular membrane-bounded organelle;intracellular organelle;intracellular part;membrane-bounded organelle;organelle;proteinaceous extracellular matrix		Astacin;CUB;EGF_CA	Calcium;Chondrogenesis;Cleavageonpairofbasicresidues;Completeproteome;Cytokine;Developmentalprotein;Differentiation;Disulfidebond;EGF-likedomain;Extracellularmatrix;Glycoprotein;Golgiapparatus;Growthfactor;Hydrolase;Metal-binding;Metalloprotease;Osteogenesis;Protease;Referenceproteome;Repeat;Secreted;Signal;Zinc;Zymogen		GO:0001503;GO:0006508;GO:0007275;GO:0008152;GO:0009888;GO:0009987;GO:0019538;GO:0030154;GO:0032501;GO:0032502;GO:0043170;GO:0044238;GO:0048518;GO:0048856;GO:0048869;GO:0050789;GO:0050793;GO:0051094;GO:0051216;GO:0051239;GO:0061035;GO:0061036;GO:0065007;GO:2000026	+	Matrisome-associated	ECM Regulators	32	32	30	36.6	36.6	34.6	111.67
5057	Q80YX1	Tnc	Tenascin	3.22364	1.64933	1.23576	6.49876	5.0773	4.2006	+	+	26.8041	27.7042	27.0072	27.1438	26.1261	26.8984	29.6235	28.0357	29.0055	28.4232	28.5892	27.9027	29.4226	28.9003	29.1553	28.6773	34.3985	34.1546	33.7566	34.155	anatomical structure morphogenesis;axon regeneration;axonogenesis;biological adhesion;biological regulation;cell adhesion;cell communication;cell part morphogenesis;cell projection morphogenesis;cell projection organization;cell-cell signaling;cellular component morphogenesis;cellular component organization;cellular component organization at cellular level;cellular component organization or bioge…	binding;protein binding;syndecan binding	basement membrane;extracellular matrix;extracellular matrix part;extracellular region part;extracellular space;interstitial matrix;proteinaceous extracellular matrix	ECM-receptor interaction;Focal adhesion	EGF_2;Fibrinogen_C;fn3;hEGF	Alternativesplicing;Celladhesion;Coiledcoil;Completeproteome;Disulfidebond;EGF-likedomain;Extracellularmatrix;Glycoprotein;Phosphoprotein;Referenceproteome;Repeat;Secreted;Signal		GO:0002009;GO:0003006;GO:0006950;GO:0007154;GO:0007155;GO:0007267;GO:0007409;GO:0007528;GO:0008284;GO:0009611;GO:0009653;GO:0009893;GO:0009987;GO:0010468;GO:0010604;GO:0010628;GO:0014012;GO:0016043;GO:0019222;GO:0022414;GO:0022610;GO:0023052;GO:0030030;GO:0031099;GO:0031102;GO:0031103;GO:0032502;GO:0032989;GO:0032990;GO:0033554;GO:0042127;GO:0048518;GO:0048522;GO:0048610;GO:0048678;GO:0048729;GO:…	+	Core matrisome	ECM Glycoproteins	119	119	22	60	60	11.2	231.8
3396	P97347	Rptn	Repetin	2.99038	2.10411	1.441	4.82409	5.43782	3.80251	+	+	NaN	24.7443	NaN	NaN	24.7129	25.0611	27.9521	25.6866	26.9736	28.3926	26.2157	26.0541	24.2547	24.8429	24.436	26.1565	30.3801	30.2985	30.4177	30.345		binding;calcium ion binding;cation binding;ion binding;metal ion binding	cell part;cornified envelope;cytoskeleton;extracellular matrix;extracellular region part;intracellular non-membrane-bounded organelle;intracellular organelle;intracellular part;non-membrane-bounded organelle;organelle;proteinaceous extracellular matrix		S_100	Calcium;Completeproteome;Extracellularmatrix;Metal-binding;Phosphoprotein;Referenceproteome;Repeat;Secreted			+	Matrisome-associated	Secreted Factors	28	28	28	42.2	42.2	42.2	128.62
2857	P34960;Q3TCW6	Mmp12	Macrophage metalloelastase	-4.34294e-08	0	0	5.99365	4.42768	3.62508		+	NaN	NaN	NaN	NaN	NaN	NaN	NaN	NaN	NaN	NaN	NaN	NaN	NaN	NaN	NaN	NaN	28.8692	28.8917	28.8363	28.6596	biological regulation;macromolecule metabolic process;metabolic process;positive regulation of biological process;positive regulation of cell proliferation;positive regulation of cellular process;positive regulation of epithelial cell proliferation;primary metabolic process;protein metabolic process;proteolysis;regulation of biological process;regulation of cell proliferation;regulation of cellul…	binding;calcium ion binding;catalytic activity;cation binding;endopeptidase activity;hydrolase activity;ion binding;metal ion binding;metalloendopeptidase activity;metallopeptidase activity;peptidase activity;peptidase activity, acting on L-amino acid peptides;transition metal ion binding;zinc ion binding	extracellular matrix;extracellular region part;proteinaceous extracellular matrix		Hemopexin;Peptidase_M10;PG_binding_1	Calcium;Completeproteome;Directproteinsequencing;Disulfidebond;Extracellularmatrix;Glycoprotein;Hydrolase;Metal-binding;Metalloprotease;Protease;Referenceproteome;Repeat;Secreted;Signal;Zinc;Zymogen		GO:0006508;GO:0008152;GO:0008284;GO:0019538;GO:0042127;GO:0042221;GO:0042493;GO:0043170;GO:0044238;GO:0048518;GO:0048522;GO:0050678;GO:0050679;GO:0050789;GO:0050794;GO:0050896;GO:0065007	+	Matrisome-associated	ECM Regulators	17	17	17	38.9	38.9	38.9	54.97
2848	Q3UG07;P33434	Mmp2	72 kDa type IV collagenase;PEX	-4.34294e-08	0	0	6.34739	4.20689	3.555		+	NaN	NaN	NaN	NaN	NaN	NaN	NaN	NaN	NaN	NaN	NaN	NaN	NaN	NaN	NaN	NaN	28.8897	29.1739	29.1401	28.9496	anatomical structure formation involved in morphogenesis;anatomical structure maturation;anatomical structure morphogenesis;angiogenesis;blood vessel maturation;bone trabecula formation;cellular process;cellular response to acid;cellular response to amine stimulus;cellular response to amino acid stimulus;cellular response to chemical stimulus;cellular response to endogenous stimulus;cellular resp…	binding;catalytic activity;cation binding;endopeptidase activity;hydrolase activity;ion binding;metal ion binding;metalloendopeptidase activity;metallopeptidase activity;peptidase activity;peptidase activity, acting on L-amino acid peptides;transition metal ion binding;zinc ion binding	cell part;contractile fiber part;cytoplasmic part;extracellular matrix;extracellular region part;extracellular space;intracellular membrane-bounded organelle;intracellular organelle;intracellular part;membrane;membrane-bounded organelle;mitochondrion;nucleus;organelle;organelle part;plasma membrane;proteinaceous extracellular matrix;sarcomere	Bladder cancer;GnRH signaling pathway;Leukocyte transendothelial migration;Pathways in cancer	fn2;Hemopexin;Peptidase_M10;PG_binding_1	Alternativesplicing;Angiogenesis;Autocatalyticcleavage;Calcium;Collagendegradation;Completeproteome;Cytoplasm;Disulfidebond;Extracellularmatrix;Glycoprotein;Hydrolase;Membrane;Metal-binding;Metalloprotease;Mitochondrion;Nucleus;Phosphoprotein;Protease;Referenceproteome;Repeat;Secreted;Signal;Zinc;Zymogen		GO:0001101;GO:0001503;GO:0001525;GO:0001666;GO:0001955;GO:0001957;GO:0006508;GO:0006950;GO:0007566;GO:0008152;GO:0009653;GO:0009719;GO:0009987;GO:0010033;GO:0010243;GO:0014075;GO:0019538;GO:0021700;GO:0022414;GO:0030574;GO:0032501;GO:0032502;GO:0032963;GO:0042221;GO:0043170;GO:0043200;GO:0044236;GO:0044238;GO:0044243;GO:0044259;GO:0048646;GO:0050896;GO:0051716;GO:0060325;GO:0060343;GO:0060346;GO:…	+	Matrisome-associated	ECM Regulators	21	21	21	37.8	37.8	37.8	74.102
1347	D0ESZ5;G5E899;P22777;D0ESZ6;Q7TPE9	Serpine1	Plasminogen activator inhibitor 1	-4.34294e-08	0	0	4.79427	4.71548	3.42354		+	NaN	NaN	NaN	NaN	NaN	NaN	NaN	NaN	NaN	NaN	NaN	NaN	NaN	NaN	NaN	NaN	29.2241	28.8058	29.5866	29.3576	aging;anatomical structure formation involved in morphogenesis;angiogenesis;biological regulation;cell aging;cellular process;cellular response to biotic stimulus;cellular response to lipopolysaccharide;cellular response to molecule of bacterial origin;cellular response to stimulus;chronological cell aging;defense response;defense response to bacterium;defense response to Gram-negative bacterium;…	endopeptidase inhibitor activity;endopeptidase regulator activity;enzyme inhibitor activity;enzyme regulator activity;peptidase inhibitor activity;peptidase regulator activity;serine-type endopeptidase inhibitor activity	extracellular matrix;extracellular region part;extracellular space	Chagas disease (American trypanosomiasis);Complement and coagulation cascades;p53 signaling pathway	Serpin	3D-structure;Completeproteome;Directproteinsequencing;Glycoprotein;Proteaseinhibitor;Referenceproteome;Secreted;Serineproteaseinhibitor;Signal		GO:0001300;GO:0001525;GO:0001817;GO:0001819;GO:0001952;GO:0001953;GO:0002237;GO:0002682;GO:0002684;GO:0002685;GO:0002687;GO:0002688;GO:0002690;GO:0006950;GO:0006952;GO:0007162;GO:0007568;GO:0007569;GO:0009607;GO:0009617;GO:0009966;GO:0009987;GO:0010033;GO:0010468;GO:0010469;GO:0010755;GO:0010757;GO:0010810;GO:0010812;GO:0010941;GO:0010955;GO:0014910;GO:0014912;GO:0016525;GO:0019222;GO:0022603;GO:…	+	Matrisome-associated	ECM Regulators	19	19	19	43.5	43.5	43.5	44.01
3487	Q03350;Q7TMT3;Q8K2B7	Thbs2	Thrombospondin-2	0.48813	0.63486	0.393513	4.66186	4.74103	3.38667		+	NaN	NaN	NaN	25.9905	NaN	NaN	25.8445	NaN	27.2422	25.6636	NaN	NaN	NaN	NaN	NaN	NaN	29.7957	30.0733	28.8801	29.3976	biological adhesion;biological regulation;cell adhesion;cellular process;negative regulation of angiogenesis;negative regulation of biological process;negative regulation of developmental process;regulation of anatomical structure morphogenesis;regulation of angiogenesis;regulation of biological process;regulation of developmental process;regulation of multicellular organismal development;regulat…	binding;calcium ion binding;carbohydrate binding;cation binding;glycosaminoglycan binding;heparin binding;ion binding;metal ion binding;pattern binding;polysaccharide binding	basement membrane;extracellular matrix part;extracellular region part	ECM-receptor interaction;Focal adhesion;Malaria;Phagosome;TGF-beta signaling pathway	EGF_3;EGF_CA;TSP_1;TSP_3;TSP_C;VWC	Calcium;Celladhesion;Completeproteome;Disulfidebond;EGF-likedomain;Glycoprotein;Heparin-binding;Referenceproteome;Repeat;Signal		GO:0007155;GO:0009987;GO:0016525;GO:0022603;GO:0022610;GO:0045765;GO:0048519;GO:0050789;GO:0050793;GO:0051093;GO:0051239;GO:0065007;GO:2000026	+	Core matrisome	ECM Glycoproteins	35	34	34	35.5	34.9	34.9	129.88
1767	Q3U055;E9Q718;Q9R0B9	Plod2	Procollagen-lysine,2-oxoglutarate 5-dioxygenase 2	-4.34294e-08	0	0	4.20849	4.62681	3.15162		+	NaN	NaN	NaN	NaN	NaN	NaN	NaN	NaN	NaN	NaN	NaN	NaN	25.5762	26.0864	24.9759	24.5383	30.6006	29.5366	30.3193	29.2275	response to chemical stimulus;response to hypoxia;response to oxygen levels;response to stimulus;response to stress	binding;carboxylic acid binding;catalytic activity;cation binding;dioxygenase activity;ion binding;iron ion binding;L-ascorbic acid binding;metal ion binding;oxidoreductase activity;oxidoreductase activity, acting on paired donors, with incorporation or reduction of molecular oxygen;oxidoreductase activity, acting on paired donors, with incorporation or reduction of molecular oxygen, 2-oxoglutara…	cell part;cytoplasmic part;endoplasmic reticulum;endoplasmic reticulum membrane;endoplasmic reticulum part;intracellular membrane-bounded organelle;intracellular organelle;intracellular organelle part;intracellular part;membrane;membrane part;membrane-bounded organelle;organelle;organelle membrane;organelle part;rough endoplasmic reticulum membrane	Lysine degradation	2OG-FeII_Oxy	Completeproteome;Dioxygenase;Endoplasmicreticulum;Glycoprotein;Iron;Membrane;Metal-binding;Oxidoreductase;Phosphoprotein;Referenceproteome;Signal;VitaminC		GO:0001666;GO:0006950;GO:0042221;GO:0050896;GO:0070482	+	Matrisome-associated	ECM Regulators	35	35	35	53.6	53.6	53.6	86.885
3858	Q3TR40;Q80YQ1	Thbs1		0.388381	0.623862	0.361917	5.6398	3.80359	3.12203		+	27.3298	28.0627	26.9864	29.8361	24.9375	25.5594	27.6423	27.5727	27.8711	28.0714	27.5871	27.7105	27.5341	27.4256	28.027	27.8386	32.0051	31.2763	31.4464	31.3118	activation of MAPK activity;anatomical structure development;anatomical structure formation involved in morphogenesis;anatomical structure morphogenesis;angiogenesis;biological adhesion;biological regulation;blood vessel morphogenesis;cartilage development;cartilage development involved in endochondral bone morphogenesis;cell adhesion;cell cycle arrest;cell cycle process;cell migration;cell motil…	binding;calcium ion binding;carbohydrate binding;cation binding;extracellular matrix binding;glycosaminoglycan binding;heparin binding;ion binding;lipid binding;lipoprotein particle binding;low-density lipoprotein particle binding;metal ion binding;pattern binding;phosphatidylserine binding;phospholipid binding;polysaccharide binding;protein-lipid complex binding	cell part;cytoplasmic membrane-bounded vesicle;cytoplasmic part;cytoplasmic vesicle;external side of plasma membrane;extracellular matrix;extracellular membrane-bounded organelle;extracellular organelle;extracellular region part;extracellular space;extracellular vesicular exosome;fibrinogen complex;intracellular membrane-bounded organelle;intracellular organelle;intracellular part;macromolecular …	ECM-receptor interaction;Focal adhesion;Malaria;Phagosome;TGF-beta signaling pathway	EGF_CA;Laminin_G_2;TSP_1;TSP_3;TSP_C;VWC	Completeproteome;Disulfidebond;EGF-likedomain;Referenceproteome;Repeat		GO:0000187;GO:0001525;GO:0001817;GO:0001818;GO:0001932;GO:0001936;GO:0001937;GO:0001952;GO:0001953;GO:0002040;GO:0002376;GO:0002544;GO:0002577;GO:0002578;GO:0002580;GO:0002581;GO:0002604;GO:0002605;GO:0002682;GO:0002683;GO:0002684;GO:0002694;GO:0002696;GO:0003151;GO:0003197;GO:0003417;GO:0006417;GO:0006464;GO:0006468;GO:0006793;GO:0006796;GO:0006911;GO:0006917;GO:0006928;GO:0006950;GO:0006952;GO:…	+	Core matrisome	ECM Glycoproteins	54	54	1	49.5	49.5	0.9	129.62
1053	Q3UHN1;B2RX06;Q9WVB4	Slit3	Slit homolog 3 protein	-4.34294e-08	0	0	7.14309	3.13893	2.85205		+	NaN	NaN	NaN	NaN	NaN	NaN	NaN	NaN	NaN	NaN	NaN	NaN	NaN	NaN	NaN	NaN	27.9624	27.9027	27.9199	27.91	anatomical structure morphogenesis;apoptosis;apoptosis involved in luteolysis;axon extension;axon extension involved in axon guidance;axon guidance;biological regulation;cell death;cell growth;cell surface receptor linked signaling pathway;cellular process;cellular process involved in reproduction;cellular response to chemical stimulus;cellular response to endogenous stimulus;cellular response to…	binding;calcium ion binding;cation binding;ion binding;metal ion binding;protein binding;receptor binding	extracellular region part;extracellular space	Axon guidance	EGF;hEGF;Laminin_G_2;LRRCT;LRRNT	Completeproteome;Developmentalprotein;Differentiation;Disulfidebond;EGF-likedomain;Glycoprotein;Leucine-richrepeat;Neurogenesis;Referenceproteome;Repeat;Secreted;Signal		GO:0001558;GO:0001959;GO:0001960;GO:0006915;GO:0006935;GO:0007165;GO:0007166;GO:0007411;GO:0008219;GO:0008285;GO:0009605;GO:0009653;GO:0009719;GO:0009725;GO:0009887;GO:0009892;GO:0009966;GO:0009968;GO:0009987;GO:0010033;GO:0010468;GO:0010605;GO:0010629;GO:0010646;GO:0010648;GO:0012501;GO:0016049;GO:0016265;GO:0019222;GO:0022414;GO:0023051;GO:0023057;GO:0030308;GO:0031960;GO:0032502;GO:0032870;GO:…	+	Core matrisome	ECM Glycoproteins	17	17	17	15	15	15	167.77
2734	P21956;Q3TDU5	Mfge8	Lactadherin	0.604103	0.756315	0.467539	3.71217	4.19402	2.75962		+	NaN	NaN	NaN	NaN	NaN	NaN	NaN	NaN	27.3862	NaN	26.4311	NaN	NaN	NaN	NaN	NaN	28.2119	28.5561	29.3779	28.5325	anatomical structure formation involved in morphogenesis;angiogenesis;biological adhesion;biological regulation;cell adhesion;cell recognition;cellular component organization;cellular component organization or biogenesis;cellular membrane organization;cellular process;developmental process;fertilization;membrane invagination;membrane organization;phagocytosis, engulfment;phagocytosis, recognition…	binding;integrin binding;lipid binding;phosphatidylethanolamine binding;phosphatidylserine binding;phospholipid binding;protein binding;protein complex binding;receptor binding	cell part;external side of plasma membrane;extracellular matrix;extracellular membrane-bounded organelle;extracellular organelle;extracellular region part;extracellular space;extracellular vesicular exosome;extrinsic to membrane;extrinsic to plasma membrane;membrane part;membrane-bounded organelle;membrane-bounded vesicle;organelle;plasma membrane part;vesicle		EGF;F5_F8_type_C;hEGF	3D-structure;Alternativesplicing;Angiogenesis;Celladhesion;Completeproteome;Directproteinsequencing;Disulfidebond;EGF-likedomain;Fertilization;Glycoprotein;Membrane;Referenceproteome;Repeat;Secreted;Signal		GO:0001525;GO:0006910;GO:0006911;GO:0007155;GO:0007338;GO:0008037;GO:0009566;GO:0009987;GO:0010324;GO:0016043;GO:0016044;GO:0022414;GO:0022610;GO:0030100;GO:0032502;GO:0032879;GO:0045807;GO:0048518;GO:0048522;GO:0048646;GO:0050764;GO:0050766;GO:0050789;GO:0050794;GO:0051049;GO:0051050;GO:0051128;GO:0051130;GO:0060627;GO:0061024;GO:0065007;GO:0071840;GO:2000425;GO:2000427	+	Core matrisome	ECM Glycoproteins	18	18	18	46	46	46	51.24
1036	B2RV77	Gm5483		-4.34294e-08	0	0	5.22322	3.30284	2.70027		+	NaN	NaN	NaN	NaN	NaN	NaN	NaN	NaN	NaN	NaN	NaN	NaN	NaN	NaN	NaN	NaN	27.9744	27.8243	27.6129	27.8091	biological regulation;negative regulation of catalytic activity;negative regulation of endopeptidase activity;negative regulation of hydrolase activity;negative regulation of molecular function;negative regulation of peptidase activity;regulation of biological process;regulation of catalytic activity;regulation of endopeptidase activity;regulation of hydrolase activity;regulation of metabolic pro…	cysteine-type endopeptidase inhibitor activity;endopeptidase inhibitor activity;endopeptidase regulator activity;enzyme inhibitor activity;enzyme regulator activity;peptidase inhibitor activity;peptidase regulator activity	cell part;intracellular		Cystatin	Completeproteome;Proteaseinhibitor;Referenceproteome;Thiolproteaseinhibitor		GO:0010466;GO:0010951;GO:0019222;GO:0043086;GO:0044092;GO:0050789;GO:0050790;GO:0051336;GO:0051346;GO:0052547;GO:0052548;GO:0065007;GO:0065009	+	Matrisome-associated	ECM Regulators	5	5	3	56.7	56.7	32	10.965
2611	P11088	Flg	Filaggrin	-4.34294e-08	0	0	4.15172	3.34171	2.48284		+	NaN	NaN	NaN	NaN	NaN	NaN	NaN	NaN	NaN	NaN	NaN	NaN	NaN	NaN	NaN	NaN	27.8442	28.4957	28.181	28.243	anatomical structure development;cellular component organization;cellular component organization at cellular level;cellular component organization or biogenesis;cellular component organization or biogenesis at cellular level;cellular process;cytoskeleton organization;developmental process;epidermis development;organelle organization;tissue development		cell part;cornified envelope;cytoskeleton;intracellular non-membrane-bounded organelle;intracellular organelle;intracellular part;non-membrane-bounded organelle;organelle			Completeproteome;Developmentalprotein;Phosphoprotein;Referenceproteome		GO:0006996;GO:0007010;GO:0008544;GO:0009888;GO:0009987;GO:0016043;GO:0032502;GO:0048856;GO:0071840;GO:0071841;GO:0071842	+	Matrisome-associated	Secreted Factors	20	2	0	59.8	9.2	0	35.677
2849	Q3U9V5;Q3U5R7;P33435;Q3U2N6	Mmp13	Collagenase 3	-4.34294e-08	0	0	4.46121	3.19665	2.47394		+	NaN	NaN	NaN	NaN	NaN	NaN	NaN	NaN	NaN	NaN	NaN	NaN	NaN	NaN	NaN	NaN	27.9607	27.5629	27.8869	27.5805	anatomical structure development;biomineral tissue development;bone mineralization;cartilage development;cellular macromolecule metabolic process;cellular metabolic process;cellular process;cellular protein metabolic process;collagen catabolic process;collagen metabolic process;developmental process;macromolecule metabolic process;metabolic process;multicellular organismal catabolic process;multi…	binding;calcium ion binding;catalytic activity;cation binding;endopeptidase activity;hydrolase activity;ion binding;metal ion binding;metalloendopeptidase activity;metallopeptidase activity;peptidase activity;peptidase activity, acting on L-amino acid peptides;transition metal ion binding;zinc ion binding	extracellular matrix;extracellular region part;proteinaceous extracellular matrix		Hemopexin;Peptidase_M10;PG_binding_1	3D-structure;Calcium;Collagendegradation;Completeproteome;Directproteinsequencing;Disulfidebond;Extracellularmatrix;Glycoprotein;Hydrolase;Metal-binding;Metalloprotease;Protease;Referenceproteome;Repeat;Secreted;Signal;Zinc;Zymogen		GO:0006508;GO:0008152;GO:0009888;GO:0009987;GO:0019538;GO:0030282;GO:0030574;GO:0031214;GO:0032501;GO:0032502;GO:0032963;GO:0043170;GO:0044236;GO:0044237;GO:0044238;GO:0044243;GO:0044259;GO:0044260;GO:0044267;GO:0048856;GO:0051216	+	Matrisome-associated	ECM Regulators	12	12	12	33.1	33.1	33.1	54.181
6367	Q9D7D2;A2RSX5	Serpina9	Serpin A9	-4.34294e-08	0	0	4.68671	2.9114	2.34193		+	NaN	NaN	NaN	NaN	NaN	NaN	NaN	NaN	NaN	NaN	NaN	NaN	NaN	NaN	NaN	NaN	27.3314	27.3779	27.3582	27.4525	biological regulation;regulation of biological process;regulation of macromolecule metabolic process;regulation of metabolic process;regulation of primary metabolic process;regulation of protein metabolic process;regulation of proteolysis	endopeptidase inhibitor activity;endopeptidase regulator activity;enzyme inhibitor activity;enzyme regulator activity;peptidase inhibitor activity;peptidase regulator activity;serine-type endopeptidase inhibitor activity	extracellular region		Serpin	Completeproteome;Glycoprotein;Proteaseinhibitor;Referenceproteome;Secreted;Serineproteaseinhibitor;Signal		GO:0019222;GO:0030162;GO:0050789;GO:0051246;GO:0060255;GO:0065007;GO:0080090	+	Matrisome-associated	ECM Regulators	9	9	9	22.5	22.5	22.5	46.894
6685	Q9R045	Angptl2	Angiopoietin-related protein 2	3.3946	1.8513	1.36503	3.47748	3.29978	2.27404	+	+	NaN	NaN	NaN	NaN	NaN	25.1901	27.2365	26.6683	26.7591	26.8024	26.4725	26.6112	25.7714	24.5888	24.961	25.0379	29.382	28.4062	27.5592	28.2109	anatomical structure formation involved in morphogenesis;angiogenesis;cell differentiation;cellular developmental process;cellular process;developmental process		cell part;cytoplasmic membrane-bounded vesicle;cytoplasmic part;cytoplasmic vesicle;extracellular region;intracellular membrane-bounded organelle;intracellular organelle;intracellular part;membrane-bounded organelle;membrane-bounded vesicle;organelle;stored secretory granule;vesicle		Fibrinogen_C	Angiogenesis;Coiledcoil;Completeproteome;Developmentalprotein;Differentiation;Disulfidebond;Glycoprotein;Referenceproteome;Secreted;Signal		GO:0001525;GO:0009987;GO:0030154;GO:0032502;GO:0048646;GO:0048869	+	Matrisome-associated	Secreted Factors	21	21	20	50.1	50.1	47.1	57.105
2633	Q542A3;P12388	Serpinb2	Plasminogen activator inhibitor 2, macrophage	5.98968	-0.742913	-0.693777	6.46166	2.48705	2.25335		+	29.8359	30.1529	29.8841	30.2009	29.847	30.0161	29.3305	29.1285	29.2671	29.2358	29.231	29.2867	28.7111	28.8737	28.7437	28.9537	31.5594	31.28	31.1693	31.2219	biological regulation;regulation of biological process;regulation of macromolecule metabolic process;regulation of metabolic process;regulation of primary metabolic process;regulation of protein metabolic process;regulation of proteolysis;response to stimulus;response to stress;response to wounding;wound healing	endopeptidase inhibitor activity;endopeptidase regulator activity;enzyme inhibitor activity;enzyme regulator activity;peptidase inhibitor activity;peptidase regulator activity;serine-type endopeptidase inhibitor activity	cell part;cytoplasm;extracellular region part;extracellular space;intracellular part	Amoebiasis	Serpin	Completeproteome;Cytoplasm;Glycoprotein;Plasminogenactivation;Polymorphism;Proteaseinhibitor;Referenceproteome;Secreted;Serineproteaseinhibitor;Signal		GO:0006950;GO:0009611;GO:0019222;GO:0030162;GO:0042060;GO:0050789;GO:0050896;GO:0051246;GO:0060255;GO:0065007;GO:0080090	+	Matrisome-associated	ECM Regulators	23	23	23	70.4	70.4	70.4	46.291
3956	Q3U0P4;Q8R460	Il1f9;Il36g	Interleukin-36 gamma	-4.34294e-08	0	0	3.65557	2.95523	2.14932		+	NaN	NaN	NaN	NaN	NaN	NaN	NaN	NaN	NaN	NaN	NaN	NaN	NaN	NaN	NaN	NaN	27.3857	27.7065	26.8388	26.7661	biological regulation;defense response;inflammatory response;positive regulation of biological process;positive regulation of cytokine production;positive regulation of interleukin-6 production;positive regulation of multicellular organismal process;regulation of biological process;regulation of cytokine production;regulation of interleukin-6 production;regulation of multicellular organismal proc…	binding;cytokine activity;protein binding;receptor binding	extracellular region part;extracellular space		IL1	Completeproteome;Cytokine;Referenceproteome;Secreted		GO:0001817;GO:0001819;GO:0006950;GO:0006952;GO:0006954;GO:0009611;GO:0032675;GO:0032755;GO:0048518;GO:0050789;GO:0050896;GO:0051239;GO:0051240;GO:0065007	+	Matrisome-associated	Secreted Factors	9	9	9	55.4	55.4	55.4	22
3624	Q9JHI0;Q2KHP2;Q3UW97	Mmp19	Matrix metalloproteinase-19	-4.34294e-08	0	0	4.24296	2.72214	2.14075		+	NaN	NaN	NaN	NaN	NaN	NaN	NaN	NaN	NaN	NaN	NaN	NaN	NaN	NaN	NaN	NaN	26.6217	27.3396	27.2678	27.0222	anatomical structure formation involved in morphogenesis;angiogenesis;cell differentiation;cellular developmental process;cellular process;collagen catabolic process;collagen metabolic process;developmental process;luteolysis;macromolecule metabolic process;metabolic process;multicellular organismal catabolic process;multicellular organismal macromolecule metabolic process;multicellular organisma…	binding;calcium ion binding;catalytic activity;cation binding;endopeptidase activity;hydrolase activity;ion binding;metal ion binding;metalloendopeptidase activity;metallopeptidase activity;peptidase activity;peptidase activity, acting on L-amino acid peptides;transition metal ion binding;zinc ion binding	anchored to membrane;cell part;extracellular matrix;extracellular region part;intrinsic to membrane;membrane;membrane part;plasma membrane;proteinaceous extracellular matrix		Hemopexin;Peptidase_M10;PG_binding_1	Angiogenesis;Calcium;Cellmembrane;Collagendegradation;Completeproteome;Developmentalprotein;Differentiation;Disulfidebond;Extracellularmatrix;Glycoprotein;GPI-anchor;Hydrolase;Lipoprotein;Membrane;Metal-binding;Metalloprotease;Protease;Referenceproteome;Repeat;Secreted;Signal;Zinc;Zymogen		GO:0001525;GO:0001541;GO:0001542;GO:0001554;GO:0006508;GO:0008152;GO:0009719;GO:0009725;GO:0009987;GO:0010033;GO:0019538;GO:0022414;GO:0022602;GO:0030154;GO:0030574;GO:0030728;GO:0032501;GO:0032502;GO:0032963;GO:0042221;GO:0043170;GO:0044236;GO:0044238;GO:0044243;GO:0044259;GO:0048511;GO:0048609;GO:0048646;GO:0048869;GO:0050896;GO:0051591	+	Matrisome-associated	ECM Regulators	11	11	11	30.6	30.6	30.6	59.121
2701	P18406;Q3TX21	Cyr61	Protein CYR61	-4.34294e-08	0	0	2.95479	3.24374	2.08558		+	NaN	NaN	NaN	NaN	NaN	NaN	NaN	NaN	NaN	NaN	NaN	NaN	NaN	NaN	NaN	NaN	28.039	28.2108	27.7865	27.8162	anatomical structure development;anatomical structure formation involved in morphogenesis;anatomical structure morphogenesis;angiogenesis;apoptosis;apoptosis involved in heart morphogenesis;apoptosis involved in morphogenesis;atrial septum morphogenesis;atrioventricular valve morphogenesis;biological adhesion;biological regulation;blood vessel development;cardiac septum development;cardiac septum…	binding;carbohydrate binding;extracellular matrix binding;glycosaminoglycan binding;heparin binding;integrin binding;pattern binding;polysaccharide binding;protein binding;protein complex binding;receptor binding	extracellular region		Cys_knot;IGFBP;TSP_1;VWC	Celladhesion;Chemotaxis;Completeproteome;Disulfidebond;Growthfactorbinding;Heparin-binding;Referenceproteome;Secreted;Signal		GO:0001525;GO:0001558;GO:0001568;GO:0001649;GO:0001932;GO:0002041;GO:0003179;GO:0003181;GO:0003278;GO:0003279;GO:0003281;GO:0006355;GO:0006357;GO:0006915;GO:0006928;GO:0006935;GO:0007155;GO:0008152;GO:0008219;GO:0008284;GO:0009605;GO:0009653;GO:0009889;GO:0009891;GO:0009893;GO:0009966;GO:0009967;GO:0009987;GO:0010468;GO:0010517;GO:0010518;GO:0010556;GO:0010557;GO:0010604;GO:0010623;GO:0010627;GO:…	+	Core matrisome	ECM Glycoproteins	13	13	13	36.9	36.9	36.9	41.709
2413	O70326;Q3TNY7;Q3UY25	Grem1	Gremlin-1;Gremlin	-4.34294e-08	0	0	3.76535	2.62882	1.99348		+	NaN	NaN	NaN	NaN	NaN	NaN	NaN	NaN	NaN	NaN	NaN	NaN	NaN	NaN	NaN	NaN	26.4599	27.486	27.5587	27.2151	anatomical structure formation involved in morphogenesis;anatomical structure morphogenesis;angiogenesis;apoptosis;appendage morphogenesis;biological regulation;blood vessel endothelial cell migration;branching involved in ureteric bud morphogenesis;branching morphogenesis of a tube;cell communication;cell death;cell migration;cell migration involved in sprouting angiogenesis;cell morphogenesis;c…	binding;enzyme activator activity;enzyme regulator activity;glycoprotein binding;heparan sulfate proteoglycan binding;kinase activator activity;kinase regulator activity;protein binding;protein kinase activator activity;protein kinase regulator activity;protein tyrosine kinase activator activity;proteoglycan binding	cell part;cell surface;extracellular region part;extracellular space		DAN	Completeproteome;Cytokine;Disulfidebond;Glycoprotein;Referenceproteome;Secreted;Signal		GO:0000902;GO:0000904;GO:0001525;GO:0001558;GO:0001658;GO:0001763;GO:0001838;GO:0001932;GO:0001933;GO:0001952;GO:0002009;GO:0002042;GO:0002090;GO:0002092;GO:0002682;GO:0002683;GO:0002685;GO:0002686;GO:0002688;GO:0002689;GO:0003002;GO:0003256;GO:0003257;GO:0003337;GO:0003382;GO:0006355;GO:0006357;GO:0006915;GO:0006928;GO:0007154;GO:0007267;GO:0007389;GO:0008219;GO:0008284;GO:0008285;GO:0009653;GO:…	+	Matrisome-associated	ECM-affiliated Proteins	6	6	5	42.4	42.4	35.3	20.71
2902	Q54AE5;P39876	Timp3	Metalloproteinase inhibitor 3	-4.34294e-08	0	0	3.03465	2.93614	1.97679		+	NaN	NaN	NaN	NaN	NaN	NaN	NaN	NaN	NaN	NaN	NaN	NaN	NaN	NaN	NaN	NaN	27.3603	27.6376	28.099	27.9622	biological regulation;cellular process;cellular response to chemical stimulus;cellular response to organic substance;cellular response to stimulus;negative regulation of biological process;negative regulation of catabolic process;negative regulation of cellular catabolic process;negative regulation of cellular metabolic process;negative regulation of cellular process;negative regulation of cellul…	binding;cation binding;endopeptidase inhibitor activity;endopeptidase regulator activity;enzyme inhibitor activity;enzyme regulator activity;ion binding;metal ion binding;metalloendopeptidase inhibitor activity;metalloenzyme inhibitor activity;metalloenzyme regulator activity;peptidase inhibitor activity;peptidase regulator activity	basement membrane;extracellular matrix part;extracellular region part		TIMP	Completeproteome;Disulfidebond;Extracellularmatrix;Metal-binding;Metalloenzymeinhibitor;Metalloproteaseinhibitor;Proteaseinhibitor;Referenceproteome;Secreted;Signal;Zinc		GO:0009892;GO:0009894;GO:0009895;GO:0009987;GO:0010033;GO:0010605;GO:0019222;GO:0030162;GO:0031323;GO:0031324;GO:0031329;GO:0031330;GO:0032268;GO:0032269;GO:0042176;GO:0042177;GO:0042221;GO:0045861;GO:0048519;GO:0048523;GO:0050789;GO:0050794;GO:0050896;GO:0051043;GO:0051045;GO:0051246;GO:0051248;GO:0051716;GO:0060255;GO:0065007;GO:0070887;GO:0071310;GO:0080090	+	Matrisome-associated	ECM Regulators	9	9	9	40.3	40.3	40.3	24.182
2892	P37889;Q3TGL4;Q99K58	Fbln2	Fibulin-2	1.63259	1.6317	1.01345	6.45766	2.0889	1.92128	+	+	26.5318	26.9799	26.6345	27.4079	NaN	27.1614	28.0833	28.3218	29.1844	28.4037	27.8833	26.6432	29.3363	29.3708	29.4861	29.3452	31.5359	31.3081	31.6671	31.3829	biological regulation;positive regulation of biological process;positive regulation of cell adhesion;positive regulation of cell-substrate adhesion;positive regulation of cellular process;regulation of biological process;regulation of cell adhesion;regulation of cell-substrate adhesion;regulation of cellular process	binding;calcium ion binding;cation binding;extracellular matrix binding;ion binding;metal ion binding	extracellular matrix;extracellular region;extracellular region part;proteinaceous extracellular matrix		ANATO;cEGF;EGF_CA	Alternativesplicing;Calcium;Completeproteome;Directproteinsequencing;Disulfidebond;EGF-likedomain;Extracellularmatrix;Glycoprotein;Referenceproteome;Repeat;Secreted;Signal		GO:0010810;GO:0010811;GO:0030155;GO:0045785;GO:0048518;GO:0048522;GO:0050789;GO:0050794;GO:0065007	+	Core matrisome	ECM Glycoproteins	42	42	42	45.4	45.4	45.4	131.83
2325	O35639;Q8C1X9;Q3U737;Q3TFK4;Q3TLP4	Anxa3	Annexin A3;Annexin	2.81672	0.744782	0.635153	4.69359	2.01755	1.72729		+	29.3656	29.2959	28.9411	29.8033	29.3075	29.6774	30.0878	30.1443	29.7376	30.5004	29.9473	30.4423	27.422	27.7361	28.0661	28.0159	29.7913	29.6735	30.0487	29.7967	biological regulation;cell activation;cell activation involved in immune response;cellular component organization;cellular component organization or biogenesis;cellular membrane organization;cellular process;defense response;defense response to bacterium;endocytosis;establishment of localization;establishment of localization in cell;exocytosis;immune effector process;immune system process;leukocy…	binding;calcium ion binding;calcium-dependent phospholipid binding;cation binding;enzyme inhibitor activity;enzyme regulator activity;ion binding;lipase inhibitor activity;lipid binding;metal ion binding;phospholipase A2 inhibitor activity;phospholipase inhibitor activity;phospholipid binding	cell part;cytoplasmic membrane-bounded vesicle;cytoplasmic part;cytoplasmic vesicle;cytoplasmic vesicle membrane;cytoplasmic vesicle part;endocytic vesicle membrane;intracellular membrane-bounded organelle;intracellular organelle;intracellular organelle part;intracellular part;membrane;membrane-bounded organelle;membrane-bounded vesicle;organelle;organelle membrane;organelle part;phagocytic vesic…		Annexin	Acetylation;Annexin;Calcium;Calcium/phospholipid-binding;Completeproteome;PhospholipaseA2inhibitor;Referenceproteome;Repeat		GO:0001775;GO:0002252;GO:0002263;GO:0002274;GO:0002275;GO:0002283;GO:0002366;GO:0002376;GO:0006355;GO:0006810;GO:0006887;GO:0006897;GO:0006909;GO:0006950;GO:0006952;GO:0009607;GO:0009617;GO:0009889;GO:0009987;GO:0010324;GO:0010468;GO:0010556;GO:0010594;GO:0010595;GO:0016043;GO:0016044;GO:0016192;GO:0019219;GO:0019222;GO:0022603;GO:0030334;GO:0030335;GO:0031323;GO:0031326;GO:0032879;GO:0032940;GO:…	+	Matrisome-associated	ECM-affiliated Proteins	24	24	24	78	78	78	36.384
4719	Q640N1	Aebp1	Adipocyte enhancer-binding protein 1	0.75383	-0.363001	-0.290529	3.23168	1.92185	1.48791		+	28.8581	29.7009	28.668	29.0472	29.1305	30.0044	29.3326	28.6188	29.0983	28.4196	28.7924	28.9693	28.1962	27.7796	27.0989	27.3063	29.6893	29.7404	29.0567	29.582	biological adhesion;biological regulation;biosynthetic process;cell adhesion;cellular biosynthetic process;cellular macromolecule biosynthetic process;cellular macromolecule metabolic process;cellular metabolic process;cellular nitrogen compound metabolic process;cellular process;macromolecule biosynthetic process;macromolecule metabolic process;metabolic process;nitrogen compound metabolic proce…	binding;carboxypeptidase activity;catalytic activity;cation binding;DNA binding;exopeptidase activity;hydrolase activity;ion binding;metal ion binding;metallocarboxypeptidase activity;metalloexopeptidase activity;metallopeptidase activity;nucleic acid binding;peptidase activity;peptidase activity, acting on L-amino acid peptides;protein binding transcription factor activity;transcription cofactor…	cell part;cytoplasm;extracellular matrix;extracellular region part;extracellular space;intracellular membrane-bounded organelle;intracellular organelle;intracellular part;membrane-bounded organelle;nucleus;organelle		F5_F8_type_C;Peptidase_M14	Alternativesplicing;Calmodulin-binding;Completeproteome;Cytoplasm;DNA-binding;Glycoprotein;Nucleus;Referenceproteome;Repressor;Secreted;Signal;Transcription;Transcriptionregulation		GO:0006139;GO:0006351;GO:0006355;GO:0006508;GO:0006807;GO:0007155;GO:0008152;GO:0009058;GO:0009059;GO:0009889;GO:0009987;GO:0010468;GO:0010556;GO:0016070;GO:0019219;GO:0019222;GO:0019538;GO:0022610;GO:0031323;GO:0031326;GO:0032774;GO:0034641;GO:0034645;GO:0043170;GO:0044237;GO:0044238;GO:0044249;GO:0044260;GO:0050789;GO:0050794;GO:0051171;GO:0051252;GO:0060255;GO:0065007;GO:0080090;GO:0090304;GO:…	+	Core matrisome	ECM Glycoproteins	29	29	28	29.9	29.9	29.1	128.36
2835	P31725;Q3UP42	S100a9	Protein S100-A9	3.81255	2.85476	1.92236	1.83128	2.45458	1.42302	+	+	NaN	27.1761	26.8688	27.9611	28.1775	27.6323	31.8597	29.5785	30.346	30.6512	30.2275	28.8753	26.7802	27.3028	NaN	NaN	28.443	28.3747	28.8606	28.5	actin cytoskeleton organization;actin cytoskeleton reorganization;actin filament-based process;activation of caspase activity;autophagy;biological adhesion;biological regulation;catabolic process;cell adhesion;cell chemotaxis;cell migration;cell motility;cell-cell adhesion;cellular catabolic process;cellular component movement;cellular component organization;cellular component organization at cel…	antioxidant activity;binding;calcium ion binding;cation binding;ion binding;metal ion binding	cell part;cytoplasm;cytoskeleton;extracellular region part;extracellular space;intracellular membrane-bounded organelle;intracellular non-membrane-bounded organelle;intracellular organelle;intracellular part;membrane;membrane-bounded organelle;non-membrane-bounded organelle;nucleus;organelle;plasma membrane		S_100	Acetylation;Antimicrobial;Antioxidant;Apoptosis;Autophagy;Calcium;Cellmembrane;Chemotaxis;Completeproteome;Cytoplasm;Cytoskeleton;Directproteinsequencing;Immunity;Inflammatoryresponse;Innateimmunity;Membrane;Metal-binding;Methylation;Phosphoprotein;Referenceproteome;Repeat;Secreted;Zinc		GO:0002237;GO:0002376;GO:0002523;GO:0002544;GO:0006914;GO:0006917;GO:0006919;GO:0006928;GO:0006935;GO:0006950;GO:0006952;GO:0006954;GO:0006955;GO:0006996;GO:0007010;GO:0007155;GO:0007159;GO:0008152;GO:0009056;GO:0009605;GO:0009607;GO:0009611;GO:0009889;GO:0009987;GO:0010033;GO:0010035;GO:0010038;GO:0010043;GO:0010556;GO:0010941;GO:0010942;GO:0010952;GO:0012502;GO:0016043;GO:0016337;GO:0016477;GO:…	+	Matrisome-associated	Secreted Factors	6	6	6	41.6	41.6	41.6	13.049
408	A0A0R4J293;Q9JLF6	Tgm1	Protein-glutamine gamma-glutamyltransferase K	0.659844	0.388644	0.299825	5.84405	1.47774	1.3704		+	29.6496	30.4287	30.3285	30.3653	29.1583	29.5246	30.0872	29.6932	30.9854	30.7672	30.2655	29.9883	30.6562	30.7837	30.7678	30.7247	32.0141	32.1981	32.2764	32.3547	anatomical structure morphogenesis;cellular macromolecule metabolic process;cellular metabolic process;cellular process;cellular protein metabolic process;developmental process;keratinization;macromolecule metabolic process;macromolecule modification;metabolic process;organ morphogenesis;peptide cross-linking;primary metabolic process;protein metabolic process;protein modification process	binding;catalytic activity;cation binding;ion binding;metal ion binding;protein-glutamine gamma-glutamyltransferase activity;transferase activity;transferase activity, transferring acyl groups;transferase activity, transferring amino-acyl groups	adherens junction;anchoring junction;cell junction;cell part;cell-cell adherens junction;cell-cell junction;intrinsic to membrane;membrane part		Transglut_C;Transglut_core;Transglut_N	Acyltransferase;Calcium;Completeproteome;Keratinization;Membrane;Metal-binding;Phosphoprotein;Referenceproteome;Transferase		GO:0006464;GO:0008152;GO:0009653;GO:0009887;GO:0009987;GO:0018149;GO:0019538;GO:0031424;GO:0032502;GO:0043170;GO:0043412;GO:0044237;GO:0044238;GO:0044260;GO:0044267	+	Matrisome-associated	ECM Regulators	37	37	37	55	55	55	89.795
4778	Q6IE28;Q05B95	Gm5416		-4.34294e-08	0	0	3.61397	1.50825	1.26244		+	NaN	NaN	NaN	NaN	NaN	NaN	NaN	NaN	NaN	NaN	NaN	NaN	NaN	NaN	NaN	NaN	26.4237	25.8764	25.7264	26.0849	biological regulation;negative regulation of catalytic activity;negative regulation of endopeptidase activity;negative regulation of hydrolase activity;negative regulation of molecular function;negative regulation of peptidase activity;regulation of biological process;regulation of catalytic activity;regulation of endopeptidase activity;regulation of hydrolase activity;regulation of metabolic pro…	cysteine-type endopeptidase inhibitor activity;endopeptidase inhibitor activity;endopeptidase regulator activity;enzyme inhibitor activity;enzyme regulator activity;peptidase inhibitor activity;peptidase regulator activity	cell part;intracellular		Cystatin	Completeproteome;Referenceproteome;Signal		GO:0010466;GO:0010951;GO:0019222;GO:0043086;GO:0044092;GO:0050789;GO:0050790;GO:0051336;GO:0051346;GO:0052547;GO:0052548;GO:0065007;GO:0065009	+	Matrisome-associated	ECM Regulators	5	4	4	62.9	55.7	55.7	11.17
2259	O08859;Q3USX6	Tnfaip6	Tumor necrosis factor-inducible gene 6 protein	-4.34294e-08	0	0	2.67441	1.5746	1.20587		+	NaN	NaN	NaN	NaN	NaN	NaN	NaN	NaN	NaN	NaN	NaN	NaN	NaN	NaN	NaN	NaN	26.432	26.5029	26.4254	26.2956	biological adhesion;cell adhesion;cellular process	binding;carbohydrate binding;glycosaminoglycan binding;hyaluronic acid binding;pattern binding;polysaccharide binding			CUB;Xlink	Celladhesion;Completeproteome;Disulfidebond;Glycoprotein;Referenceproteome;Signal		GO:0007155;GO:0009987;GO:0022610	+	Core matrisome	ECM Glycoproteins	6	6	6	28	28	28	30.924
1894	E9QPX1;P39061	Col18a1	Collagen alpha-1(XVIII) chain;Endostatin	0.178241	0.0630258	0.0552598	4.54467	1.32065	1.18261		+	27.72	27.7681	28.2191	28.3316	28.0752	28.3497	28.0806	28.0147	28.2855	28.4774	27.9142	28.0695	26.7296	27.0542	27.0532	26.8712	28.0763	28.1422	28.3138	28.4585	anatomical structure formation involved in morphogenesis;anatomical structure morphogenesis;angiogenesis;biological adhesion;biological regulation;cell adhesion;cell morphogenesis;cell morphogenesis involved in differentiation;cell surface receptor linked signaling pathway;cellular component morphogenesis;cellular component organization;cellular component organization at cellular level;cellular c…	binding;cation binding;ion binding;metal ion binding;structural molecule activity	basement membrane;collagen;extracellular matrix part;extracellular region part;extracellular space	Protein digestion and absorption	Collagen;DUF959;Endostatin;Fz	3D-structure;Alternativepromoterusage;Alternativesplicing;Celladhesion;Collagen;Completeproteome;Developmentalprotein;Directproteinsequencing;Disulfidebond;Extracellularmatrix;Glycoprotein;Hydroxylation;Metal-binding;Referenceproteome;Repeat;Secreted;Signal;Wntsignalingpathway;Zinc		GO:0000902;GO:0000904;GO:0001525;GO:0001886;GO:0003382;GO:0007155;GO:0007165;GO:0007166;GO:0008284;GO:0009653;GO:0009987;GO:0010941;GO:0010942;GO:0016043;GO:0016055;GO:0022610;GO:0030198;GO:0030334;GO:0030335;GO:0032502;GO:0032879;GO:0032989;GO:0040012;GO:0040017;GO:0042127;GO:0042981;GO:0043062;GO:0043065;GO:0043067;GO:0043068;GO:0048518;GO:0048522;GO:0048646;GO:0048869;GO:0050789;GO:0050794;GO:…	+	Core matrisome	Collagens	19	19	19	11.1	11.1	11.1	182.29
2552	P06797;Q543M3;Q3UHZ4;Q3U5U9;Q3TT75;Q3UWH6;Q9D0C0;Q3TVJ1;Q3TNC8	Ctsl	Cathepsin L1;Cathepsin L1 heavy chain;Cathepsin L1 light chain	0.55308	0.236589	0.196002	4.22352	1.33092	1.17383		+	29.5112	30.3199	29.5823	30.0478	29.3255	29.363	29.9962	29.3836	30.2141	29.9796	29.7942	30.2015	29.2599	29.0484	29.0325	28.984	30.3265	30.1709	30.7355	30.4156	aging;anatomical structure development;autophagic cell death;cell communication;cell death;cell differentiation;cellular developmental process;cellular process;cellular process involved in reproduction;cellular response to external stimulus;cellular response to extracellular stimulus;cellular response to nutrient levels;cellular response to starvation;cellular response to stimulus;cellular respon…	aminopeptidase activity;binding;catalytic activity;cysteine-type endopeptidase activity;cysteine-type peptidase activity;endopeptidase activity;exopeptidase activity;histone binding;hydrolase activity;peptidase activity;peptidase activity, acting on L-amino acid peptides;peptide binding;protein binding	cell part;cell projection;cytoplasmic part;external side of plasma membrane;intracellular membrane-bounded organelle;intracellular non-membrane-bounded organelle;intracellular organelle;intracellular organelle part;intracellular part;lysosome;lytic vacuole;membrane part;membrane-bounded organelle;microvillus;neuron projection;non-membrane-bounded organelle;nuclear part;nucleolus;organelle;organel…	Antigen processing and presentation;Lysosome;Phagosome;Rheumatoid arthritis	Inhibitor_I29;Peptidase_C1	3D-structure;Completeproteome;Directproteinsequencing;Disulfidebond;Glycoprotein;Hydrolase;Lysosome;Protease;Referenceproteome;Signal;Thiolprotease;Zymogen		GO:0003006;GO:0006508;GO:0006950;GO:0007154;GO:0007276;GO:0007283;GO:0007568;GO:0008152;GO:0008219;GO:0009267;GO:0009605;GO:0009719;GO:0009725;GO:0009743;GO:0009746;GO:0009749;GO:0009888;GO:0009987;GO:0009991;GO:0010033;GO:0010259;GO:0012501;GO:0016265;GO:0019538;GO:0021675;GO:0022414;GO:0030154;GO:0031667;GO:0031668;GO:0031669;GO:0031960;GO:0032501;GO:0032502;GO:0033554;GO:0034284;GO:0034698;GO:…	+	Matrisome-associated	ECM Regulators	14	14	14	55.4	55.4	55.4	37.547
4439	Q8CAZ9;Q543S0;Q9JK53	Prelp	Prolargin	2.33957	-0.641376	-0.545179	3.65012	1.33671	1.1425		+	32.4491	32.896	32.5222	32.7886	31.8683	32.594	32.0647	31.8647	31.5561	31.777	31.7748	32.2327	28.1847	27.9346	28.2979	28.4402	29.7446	29.8108	29.3559	29.2929	aging;cell aging;cellular process;developmental process	binding;carbohydrate binding;extracellular matrix structural constituent;glycosaminoglycan binding;heparin binding;pattern binding;polysaccharide binding;structural molecule activity	extracellular matrix;extracellular region part;proteinaceous extracellular matrix		LRR_1;LRRNT	Completeproteome;Disulfidebond;Extracellularmatrix;Glycoprotein;Leucine-richrepeat;Referenceproteome;Repeat;Secreted;Signal		GO:0007568;GO:0007569;GO:0009987;GO:0032502	+	Core matrisome	Proteoglycans	24	24	24	52.6	52.6	52.6	43.293
2126	Q9JM06;Q542X5;G5E8D6;Q9WVJ9;E9Q3N9;E9Q3F3	Efemp2	EGF-containing fibulin-like extracellular matrix protein 2	-4.34294e-08	0	0	1.91666	1.55826	1.08264		+	NaN	NaN	NaN	NaN	NaN	NaN	NaN	NaN	NaN	NaN	NaN	NaN	NaN	NaN	NaN	NaN	26.3053	26.3986	26.6377	27.0648	biological regulation;blood coagulation;coagulation;hemostasis;multicellular organismal process;regulation of biological quality;regulation of body fluid levels	binding;calcium ion binding;cation binding;ion binding;metal ion binding;molecular transducer activity;receptor activity;signal transducer activity;signaling receptor activity;transmembrane signaling receptor activity	cell part;extracellular matrix;extracellular region part;membrane;proteinaceous extracellular matrix		cEGF;EGF_CA	Calcium;Completeproteome;Disulfidebond;EGF-likedomain;Glycoprotein;Referenceproteome;Repeat;Secreted;Signal		GO:0007596;GO:0007599;GO:0032501;GO:0050817;GO:0050878;GO:0065007;GO:0065008	+	Core matrisome	ECM Glycoproteins	13	13	13	38.4	38.4	38.4	49.452
6561	Q9JHQ0	Anxa9	Annexin A9	0.399468	0.651677	0.374732	3.74927	1.21394	1.0573		+	NaN	NaN	NaN	NaN	NaN	NaN	NaN	NaN	26.8771	NaN	NaN	NaN	26.4158	26.9171	26.772	26.7113	27.7806	28.2254	27.8681	27.7979	biological adhesion;cell adhesion;cell-cell adhesion;cellular process	acetylcholine binding;acetylcholine receptor activity;amine binding;binding;calcium ion binding;calcium-dependent phospholipid binding;cation binding;ion binding;lipid binding;metal ion binding;molecular transducer activity;neurotransmitter binding;neurotransmitter receptor activity;phosphatidylserine binding;phospholipid binding;receptor activity;signal transducer activity;signaling receptor act…	cell part;cell surface;cytoplasmic part;cytosol;intracellular part		Annexin	Annexin;Completeproteome;Referenceproteome;Repeat		GO:0007155;GO:0009987;GO:0016337;GO:0022610	+	Matrisome-associated	ECM-affiliated Proteins	15	15	15	58.8	58.8	58.8	38.11
3017	P50543	S100a11	Protein S100-A11	0.578219	-0.144765	-0.128983	3.69279	1.19031	1.03621		+	31.6685	31.4248	31.775	31.8026	31.5144	31.4341	31.439	31.1337	31.4123	31.2785	31.7896	31.6977	30.7949	31.405	31.3336	31.0776	32.4713	32.3128	32.213	32.3752		binding;calcium ion binding;cation binding;ion binding;metal ion binding	cell part;cell projection;cytoplasm;intracellular membrane-bounded organelle;intracellular organelle;intracellular part;membrane-bounded organelle;nucleus;organelle;ruffle		efhand;S_100	Calcium;Completeproteome;Cytoplasm;Disulfidebond;Metal-binding;Nucleus;Phosphoprotein;Referenceproteome;Repeat			+	Matrisome-associated	Secreted Factors	8	8	8	89.8	89.8	89.8	11.083
4977	Q7TQ62	Podn	Podocan	0.766294	-0.364631	-0.292314	2.05084	1.3903	1.01839		+	26.6129	27.1372	26.3888	27.2169	26.6937	27.3416	26.1212	26.5756	26.4748	26.2869	26.3101	27.4347	NaN	NaN	NaN	NaN	25.5911	25.6739	25.1385	NaN	biological regulation;negative regulation of biological process;negative regulation of cell migration;negative regulation of cell motility;negative regulation of cell proliferation;negative regulation of cellular component movement;negative regulation of cellular process;negative regulation of locomotion;regulation of biological process;regulation of cell migration;regulation of cell motility;reg…		cell part;cytoplasm;extracellular matrix;extracellular region part;extracellular space;intracellular part;proteinaceous extracellular matrix		LRR_1	Alternativesplicing;Completeproteome;Extracellularmatrix;Glycoprotein;Leucine-richrepeat;Referenceproteome;Repeat;Secreted;Signal		GO:0008285;GO:0030334;GO:0030336;GO:0032879;GO:0040012;GO:0040013;GO:0042127;GO:0048519;GO:0048523;GO:0050789;GO:0050794;GO:0051270;GO:0051271;GO:0065007;GO:2000145;GO:2000146	+	Core matrisome	Proteoglycans	7	7	7	12.9	12.9	12.9	68.717
6289	Q9D1H9	Mfap4	Microfibril-associated glycoprotein 4	1.52553	-0.763446	-0.586529	0.954801	2.18793	1.00771		+	31.2148	30.9525	30.6225	31.1915	31.0503	31.4907	31.4322	30.3236	30.5064	30.0464	30.2914	29.3419	NaN	NaN	NaN	NaN	27.7995	28.3945	NaN	28.0356	biological adhesion;cell adhesion;cellular process		extracellular matrix;extracellular region part;proteinaceous extracellular matrix		Fibrinogen_C	Alternativesplicing;Calcium;Celladhesion;Completeproteome;Extracellularmatrix;Glycoprotein;Referenceproteome;Secreted;Signal		GO:0007155;GO:0009987;GO:0022610	+	Core matrisome	ECM Glycoproteins	4	4	4	21.8	21.8	21.8	28.937
4708	Q62426	Cstb	Cystatin-B	0.425176	0.153039	0.131357	2.42158	1.1819	0.93928		+	30.9443	31.2982	31.5367	31.6869	31.2869	31.6451	31.7764	30.9991	31.8044	31.6055	31.6015	31.5294	29.517	29.9958	29.9228	30.4382	30.8765	30.9493	31.6572	31.1182	adult behavior;adult locomotory behavior;behavior;biological regulation;locomotory behavior;multicellular organismal process;negative regulation of catalytic activity;negative regulation of endopeptidase activity;negative regulation of hydrolase activity;negative regulation of molecular function;negative regulation of peptidase activity;regulation of apoptosis;regulation of biological process;reg…	cysteine-type endopeptidase inhibitor activity;endopeptidase inhibitor activity;endopeptidase regulator activity;enzyme inhibitor activity;enzyme regulator activity;peptidase inhibitor activity;peptidase regulator activity	cell part;cytoplasm;intracellular non-membrane-bounded organelle;intracellular organelle;intracellular organelle part;intracellular part;non-membrane-bounded organelle;nuclear part;nucleolus;organelle;organelle part		Cystatin	Acetylation;Completeproteome;Cytoplasm;Proteaseinhibitor;Referenceproteome;Thiolproteaseinhibitor		GO:0007610;GO:0007626;GO:0008344;GO:0010466;GO:0010941;GO:0010951;GO:0019222;GO:0030534;GO:0032501;GO:0042981;GO:0043067;GO:0043086;GO:0044092;GO:0050789;GO:0050790;GO:0050794;GO:0050896;GO:0051336;GO:0051346;GO:0052547;GO:0052548;GO:0065007;GO:0065009	+	Matrisome-associated	ECM Regulators	8	8	8	72.4	72.4	72.4	11.045
2801	Q3TNY9;P28653;Q7TMW3;Q3UXK8	Bgn	Biglycan	0.246239	-0.0910193	-0.0788835	3.51842	1.0658	0.932289		+	33.8862	34.4404	33.6858	34.1336	34.2448	34.5519	34.368	34.0472	34.1662	33.9287	33.8442	34.0425	32.1948	32.2484	32.2708	32.1259	33.6619	33.248	33.1952	32.9979	amine metabolic process;aminoglycan metabolic process;blood vessel remodeling;carbohydrate metabolic process;cellular macromolecule metabolic process;cellular metabolic process;cellular process;cellular protein metabolic process;chondroitin sulfate metabolic process;glycosaminoglycan metabolic process;macromolecule metabolic process;macromolecule modification;metabolic process;multicellular organ…	binding;carbohydrate binding;extracellular matrix binding;glycosaminoglycan binding;pattern binding;polysaccharide binding	cell part;cell surface;cytoplasmic membrane-bounded vesicle;cytoplasmic part;cytoplasmic vesicle;extracellular matrix;extracellular region part;intracellular;intracellular membrane-bounded organelle;intracellular organelle;intracellular part;membrane;membrane-bounded organelle;membrane-bounded vesicle;organelle;plasma membrane;proteinaceous extracellular matrix;sarcolemma;transport vesicle;vesicle		LRRNT	Completeproteome;Disulfidebond;Extracellularmatrix;Glycoprotein;Leucine-richrepeat;Proteoglycan;Referenceproteome;Repeat;Secreted;Signal		GO:0001974;GO:0005975;GO:0005976;GO:0006022;GO:0006464;GO:0006790;GO:0006807;GO:0008152;GO:0009308;GO:0009987;GO:0018149;GO:0018193;GO:0018209;GO:0019538;GO:0019800;GO:0030203;GO:0030204;GO:0032501;GO:0043170;GO:0043412;GO:0044237;GO:0044238;GO:0044260;GO:0044267;GO:0048771	+	Core matrisome	Proteoglycans	22	21	3	58.5	56.4	10.3	41.639
6314	Q9D2Q8	S100a14	Protein S100-A14	-4.34294e-08	0	0	4.15558	0.99711	0.903952		+	NaN	NaN	NaN	NaN	NaN	NaN	NaN	NaN	NaN	NaN	NaN	NaN	29.9648	29.9883	30.0538	29.7161	30.8723	30.9786	30.7629	31.0978	activation of immune response;activation of innate immune response;apoptosis;biological regulation;cell death;cellular process;cellular response to stimulus;death;defense response;defense response to bacterium;immune response-activating signal transduction;immune response-regulating signaling pathway;immune system process;innate immune response-activating signal transduction;multi-organism proces…	binding;calcium ion binding;cation binding;ion binding;metal ion binding	cell junction;cell part;cytoplasmic part;cytoskeleton;intracellular non-membrane-bounded organelle;intracellular organelle;intracellular part;membrane;microtubule cytoskeleton;non-membrane-bounded organelle;organelle;perinuclear region of cytoplasm;plasma membrane		S_100	Apoptosis;Completeproteome;Cytoplasm;Referenceproteome;Repeat		GO:0002218;GO:0002221;GO:0002224;GO:0002237;GO:0002253;GO:0002376;GO:0002682;GO:0002684;GO:0002685;GO:0002687;GO:0002688;GO:0002690;GO:0002757;GO:0002758;GO:0002764;GO:0006915;GO:0006950;GO:0006952;GO:0007165;GO:0008219;GO:0009607;GO:0009617;GO:0009987;GO:0010033;GO:0012501;GO:0016265;GO:0030334;GO:0030335;GO:0031347;GO:0031349;GO:0032101;GO:0032103;GO:0032496;GO:0032879;GO:0034142;GO:0040012;GO:…	+	Matrisome-associated	Secreted Factors	8	8	8	74	74	74	11.599
4568	Q5SX74	P4ha2		0.637657	-0.556627	-0.387689	3.94597	0.977827	0.880873		+	30.0721	30.7538	28.6942	28.9849	30.4765	30.5491	30.4892	28.7695	29.3489	28.8659	29.4766	29.2409	30.7682	30.7157	30.5783	30.6187	31.8168	31.7079	31.3543	31.7132	4-hydroxyproline metabolic process;amine metabolic process;carboxylic acid metabolic process;cellular amine metabolic process;cellular amino acid metabolic process;cellular ketone metabolic process;cellular macromolecule metabolic process;cellular metabolic process;cellular modified amino acid metabolic process;cellular nitrogen compound metabolic process;cellular process;cellular protein metabol…	binding;carboxylic acid binding;catalytic activity;cation binding;dioxygenase activity;ion binding;iron ion binding;L-ascorbic acid binding;metal ion binding;oxidoreductase activity;oxidoreductase activity, acting on paired donors, with incorporation or reduction of molecular oxygen;oxidoreductase activity, acting on paired donors, with incorporation or reduction of molecular oxygen, 2-oxoglutara…	cell part;cytoplasmic part;endoplasmic reticulum;intracellular membrane-bounded organelle;intracellular organelle;intracellular part;membrane-bounded organelle;organelle	Arginine and proline metabolism	2OG-FeII_Oxy;P4Ha_N	Completeproteome;Referenceproteome		GO:0006082;GO:0006464;GO:0006520;GO:0006575;GO:0006807;GO:0008152;GO:0009308;GO:0009987;GO:0018193;GO:0018208;GO:0018401;GO:0019471;GO:0019511;GO:0019538;GO:0019752;GO:0032787;GO:0034641;GO:0042180;GO:0043170;GO:0043412;GO:0043436;GO:0044106;GO:0044237;GO:0044238;GO:0044260;GO:0044267;GO:0044281;GO:0046483	+	Matrisome-associated	ECM Regulators	41	41	3	69.5	69.5	11.4	60.811
2116	G5E874;Q61092	Lamc2	Laminin subunit gamma-2	3.73567	-1.26216	-1.03515	2.34061	1.10123	0.880821	+	+	28.9641	29.78	29.4178	29.6198	28.9201	29.323	27.6	27.6311	28.6581	28.1048	28.0947	28.3631	27.8677	27.9408	28.2725	27.4231	28.6934	28.7025	29.4473	29.0659	biological adhesion;cell adhesion;cellular process	binding;carbohydrate binding;glycosaminoglycan binding;heparin binding;pattern binding;polysaccharide binding	extracellular matrix part;extracellular region part;laminin complex;laminin-5 complex;macromolecular complex;protein complex	Amoebiasis;ECM-receptor interaction;Focal adhesion;Pathways in cancer;Small cell lung cancer;Toxoplasmosis	Laminin_B;Laminin_EGF	Basementmembrane;Celladhesion;Coiledcoil;Completeproteome;Disulfidebond;Extracellularmatrix;Glycoprotein;Heparin-binding;LamininEGF-likedomain;Referenceproteome;Repeat;Secreted;Signal		GO:0007155;GO:0009987;GO:0022610	+	Core matrisome	ECM Glycoproteins	34	34	34	38.8	38.8	38.8	130.34
6694	Q9R0E2;Q3UE11;Q3TZN4	Plod1	Procollagen-lysine,2-oxoglutarate 5-dioxygenase 1	2.36263	0.943125	0.750182	4.71575	0.949888	0.880811		+	28.4924	29.4117	28.1079	27.9793	28.5307	29.3515	29.7032	29.4608	29.7321	29.3305	29.6054	29.7002	30.2972	30.1716	30.3524	30.298	31.0951	31.3301	31.3638	31.1297	response to chemical stimulus;response to hypoxia;response to oxygen levels;response to stimulus;response to stress	binding;carboxylic acid binding;catalytic activity;cation binding;dioxygenase activity;ion binding;iron ion binding;L-ascorbic acid binding;metal ion binding;oxidoreductase activity;oxidoreductase activity, acting on paired donors, with incorporation or reduction of molecular oxygen;oxidoreductase activity, acting on paired donors, with incorporation or reduction of molecular oxygen, 2-oxoglutara…	cell part;cytoplasmic part;endoplasmic reticulum;endoplasmic reticulum membrane;endoplasmic reticulum part;intracellular membrane-bounded organelle;intracellular organelle;intracellular organelle part;intracellular part;membrane;membrane part;membrane-bounded organelle;organelle;organelle membrane;organelle part;rough endoplasmic reticulum membrane	Lysine degradation	2OG-FeII_Oxy	Completeproteome;Dioxygenase;Endoplasmicreticulum;Glycoprotein;Iron;Membrane;Metal-binding;Oxidoreductase;Referenceproteome;Signal;VitaminC		GO:0001666;GO:0006950;GO:0042221;GO:0050896;GO:0070482	+	Matrisome-associated	ECM Regulators	48	48	47	68.4	68.4	68.4	83.594
2796	P28301;Q3TXH3;Q3TX90;Q3TP83;Q3TLP7;Q3UXV2;Q3TWI1	Lox	Protein-lysine 6-oxidase	-4.34294e-08	0	0	1.8191	1.17065	0.868396		+	NaN	NaN	NaN	NaN	NaN	NaN	NaN	NaN	NaN	NaN	NaN	NaN	25.1447	25.2918	26.1531	NaN	27.0836	26.853	26.3281	27.2475	anatomical structure development;blood vessel development;cellular component assembly;cellular component assembly at cellular level;cellular component organization;cellular component organization at cellular level;cellular component organization or biogenesis;cellular component organization or biogenesis at cellular level;cellular process;collagen fibril organization;developmental process;elastic…	binding;catalytic activity;cation binding;copper ion binding;ion binding;metal ion binding;oxidoreductase activity;oxidoreductase activity, acting on the CH-NH2 group of donors;oxidoreductase activity, acting on the CH-NH2 group of donors, oxygen as acceptor;protein-lysine 6-oxidase activity;transition metal ion binding	cell part;collagen;extracellular matrix part;extracellular region part;extracellular space;intracellular membrane-bounded organelle;intracellular organelle;intracellular part;membrane-bounded organelle;nucleus;organelle		Lysyl_oxidase	Completeproteome;Copper;Disulfidebond;Glycoprotein;LTQ;Metal-binding;Oxidoreductase;Referenceproteome;Secreted;Signal;TPQ		GO:0001568;GO:0006950;GO:0009611;GO:0009719;GO:0009725;GO:0009987;GO:0010033;GO:0016043;GO:0022607;GO:0030198;GO:0030199;GO:0030324;GO:0032502;GO:0042060;GO:0042221;GO:0042493;GO:0043062;GO:0048251;GO:0048513;GO:0048545;GO:0048856;GO:0050896;GO:0071840;GO:0071841;GO:0071842;GO:0071844;GO:0085029	+	Matrisome-associated	ECM Regulators	10	10	10	30.4	30.4	30.4	46.7
3121	P58022;Q5PR71	Loxl2	Lysyl oxidase homolog 2	-4.34294e-08	0	0	4.19713	0.919766	0.841139		+	NaN	NaN	NaN	NaN	NaN	NaN	NaN	NaN	NaN	NaN	NaN	NaN	26.0169	25.9947	26.1873	26.152	27.1358	26.7932	27.1248	26.9762	anatomical structure formation involved in morphogenesis;anatomical structure morphogenesis;angiogenesis;biological regulation;biosynthetic process;cell migration;cell morphogenesis;cell morphogenesis involved in differentiation;cell motility;cell proliferation;cellular biosynthetic process;cellular component morphogenesis;cellular component movement;cellular component organization;cellular compo…	binding;carbohydrate binding;cargo receptor activity;catalytic activity;cation binding;chromatin binding;copper ion binding;histone binding;ion binding;metal ion binding;methylated histone residue binding;oligosaccharide binding;oxidoreductase activity;oxidoreductase activity, acting on the CH-NH2 group of donors;oxidoreductase activity, acting on the CH-NH2 group of donors, oxygen as acceptor;pr…	basement membrane;cell part;chromosome;extracellular matrix part;extracellular region part;extracellular space;intracellular membrane-bounded organelle;intracellular non-membrane-bounded organelle;intracellular organelle;intracellular part;membrane;membrane-bounded organelle;non-membrane-bounded organelle;nucleus;organelle		Lysyl_oxidase;SRCR	Alternativesplicing;Basementmembrane;Chromatinregulator;Chromosome;Completeproteome;Copper;Disulfidebond;Extracellularmatrix;Glycoprotein;LTQ;Metal-binding;Nucleus;Oxidoreductase;Referenceproteome;Repeat;Repressor;Secreted;Signal;TPQ;Transcription;Transcriptionregulation		GO:0000902;GO:0000904;GO:0001525;GO:0001666;GO:0001837;GO:0001935;GO:0002040;GO:0006139;GO:0006325;GO:0006351;GO:0006355;GO:0006464;GO:0006807;GO:0006928;GO:0006950;GO:0006996;GO:0008152;GO:0008283;GO:0009058;GO:0009059;GO:0009653;GO:0009889;GO:0009890;GO:0009892;GO:0009987;GO:0010035;GO:0010038;GO:0010468;GO:0010556;GO:0010558;GO:0010605;GO:0010629;GO:0016043;GO:0016070;GO:0016477;GO:0016568;GO:…	+	Matrisome-associated	ECM Regulators	15	15	15	28	28	28	87.002
3436	Q3TQF7;Q05DU9;P97857;E9PY08;Q3TTE6;Q3U0I4	Adamts1	A disintegrin and metalloproteinase with thrombospondin motifs 1	-4.34294e-08	0	0	1.60388	1.15268	0.830549		+	NaN	NaN	NaN	NaN	NaN	NaN	NaN	NaN	NaN	NaN	NaN	NaN	NaN	NaN	NaN	NaN	26.2622	26.3409	25.9371	25.9075	anatomical structure development;anatomical structure formation involved in morphogenesis;biological regulation;developmental process;heart trabecula formation;kidney development;macromolecule metabolic process;metabolic process;multicellular organismal process;multicellular organismal reproductive process;negative regulation of angiogenesis;negative regulation of biological process;negative regu…	binding;carbohydrate binding;catalytic activity;cation binding;endopeptidase activity;glycosaminoglycan binding;heparin binding;hydrolase activity;ion binding;metal ion binding;metalloendopeptidase activity;metallopeptidase activity;pattern binding;peptidase activity;peptidase activity, acting on L-amino acid peptides;polysaccharide binding;transition metal ion binding;zinc ion binding	basement membrane;cell part;cytoplasmic part;cytoplasmic vesicle;extracellular matrix part;extracellular region part;intracellular organelle;intracellular part;organelle;vesicle		ADAM_spacer1;Pep_M12B_propep;Reprolysin;TSP_1	Cleavageonpairofbasicresidues;Completeproteome;Disulfidebond;Extracellularmatrix;Glycoprotein;Heparin-binding;Hydrolase;Metal-binding;Metalloprotease;Protease;Referenceproteome;Repeat;Secreted;Signal;Zinc;Zymogen		GO:0001542;GO:0001822;GO:0006508;GO:0008152;GO:0016525;GO:0019538;GO:0022414;GO:0022602;GO:0022603;GO:0030728;GO:0032501;GO:0032502;GO:0043170;GO:0044238;GO:0045765;GO:0048511;GO:0048513;GO:0048519;GO:0048609;GO:0048646;GO:0048856;GO:0050789;GO:0050793;GO:0051093;GO:0051239;GO:0060343;GO:0060347;GO:0065007;GO:2000026	+	Matrisome-associated	ECM Regulators	9	9	9	16.5	16.5	16.5	91.98
2256	O08800;Q3UFM1;Q8C871	Serpinb8	Serpin B8	0.751202	-0.302133	-0.250072	3.66335	0.907944	0.814425		+	27.4366	28.3699	27.7481	28.1265	27.6514	27.9339	27.8957	26.8817	27.3991	27.8497	27.6828	27.7445	27.4353	27.6516	27.5461	27.7909	28.3122	28.7311	28.4813	28.531	biological regulation;regulation of biological process;regulation of macromolecule metabolic process;regulation of metabolic process;regulation of primary metabolic process;regulation of protein metabolic process;regulation of proteolysis	endopeptidase inhibitor activity;endopeptidase regulator activity;enzyme inhibitor activity;enzyme regulator activity;peptidase inhibitor activity;peptidase regulator activity;serine-type endopeptidase inhibitor activity	cell part;cytoplasm;cytoplasmic part;cytosol;intracellular part		Serpin	Completeproteome;Cytoplasm;Proteaseinhibitor;Referenceproteome;Serineproteaseinhibitor		GO:0019222;GO:0030162;GO:0050789;GO:0051246;GO:0060255;GO:0065007;GO:0080090	+	Matrisome-associated	ECM Regulators	10	10	10	32.9	32.9	32.9	42.15
2802	P28654;Q3UKR1;Q3TSV1	Dcn	Decorin	2.02589	-0.392382	-0.349576	2.7092	0.900332	0.768148		+	35.2371	35.2668	35.1765	35.4634	35.122	35.1583	34.83	34.8461	34.7017	34.7462	34.5783	35.3674	33.0395	33.2491	33.0402	33.1046	34.3735	34.1446	33.9152	33.6014	aging;amine metabolic process;aminoglycan metabolic process;anatomical structure development;carbohydrate metabolic process;cellular macromolecule metabolic process;cellular metabolic process;cellular process;cellular protein metabolic process;chondroitin sulfate metabolic process;developmental process;glycosaminoglycan metabolic process;kidney development;macromolecule metabolic process;macromol…	binding;carbohydrate binding;extracellular matrix binding;glycosaminoglycan binding;pattern binding;polysaccharide binding	anchoring collagen;collagen;collagen type VI;extracellular matrix part;extracellular region part;extracellular space	TGF-beta signaling pathway	LRRNT	Completeproteome;Disulfidebond;Extracellularmatrix;Glycoprotein;Leucine-richrepeat;Proteoglycan;Referenceproteome;Repeat;Secreted;Signal		GO:0001822;GO:0001890;GO:0002237;GO:0005975;GO:0005976;GO:0006022;GO:0006464;GO:0006790;GO:0006807;GO:0006950;GO:0007519;GO:0007568;GO:0008152;GO:0009308;GO:0009605;GO:0009607;GO:0009611;GO:0009612;GO:0009628;GO:0009888;GO:0009987;GO:0010033;GO:0014706;GO:0018149;GO:0018193;GO:0018209;GO:0019538;GO:0019800;GO:0030203;GO:0030204;GO:0032496;GO:0032502;GO:0042060;GO:0042221;GO:0043170;GO:0043412;GO:…	+	Core matrisome	Proteoglycans	27	27	26	63	63	60.7	39.809
4649	Q61554;O88840	Fbn1	Fibrillin-1	0.620823	0.158841	0.140944	5.07363	0.781754	0.740282		+	32.0632	31.6037	31.8758	32.099	31.7263	31.8907	32.2777	32.342	31.6934	32.0453	31.8609	31.9924	32.9316	32.8652	32.918	32.7507	33.7613	33.6243	33.601	33.6061	amine metabolic process;aminoglycan metabolic process;anatomical structure development;biological regulation;carbohydrate metabolic process;cellular process;chitin metabolic process;developmental process;extracellular sequestering of receptor ligand;heart development;macromolecule metabolic process;maintenance of location;maintenance of location in cell;maintenance of protein localization to orga…	binding;calcium ion binding;carbohydrate binding;cation binding;chitin binding;extracellular matrix structural constituent;ion binding;metal ion binding;pattern binding;polysaccharide binding;structural molecule activity	basement membrane;extracellular matrix part;extracellular region part;extracellular space;fibril;microfibril		cEGF;EGF_CA;TB	Calcium;Completeproteome;Disulfidebond;EGF-likedomain;Extracellularmatrix;Glycoprotein;Phosphoprotein;Referenceproteome;Repeat;Secreted;Signal		GO:0001501;GO:0005975;GO:0005976;GO:0006022;GO:0006030;GO:0006807;GO:0007507;GO:0008152;GO:0009308;GO:0009966;GO:0009968;GO:0009987;GO:0010646;GO:0010648;GO:0017015;GO:0023051;GO:0023057;GO:0030510;GO:0030512;GO:0030514;GO:0032502;GO:0032507;GO:0035581;GO:0035582;GO:0035583;GO:0043170;GO:0044238;GO:0045185;GO:0048513;GO:0048519;GO:0048523;GO:0048583;GO:0048585;GO:0048731;GO:0048856;GO:0050789;GO:…	+	Core matrisome	ECM Glycoproteins	121	121	115	48.9	48.9	47.3	312.3
6693	Q9R0E1	Plod3	Procollagen-lysine,2-oxoglutarate 5-dioxygenase 3	0.981844	1.12572	0.690617	4.16086	0.796787	0.736282		+	NaN	26.3281	NaN	NaN	NaN	NaN	26.3119	26.3365	26.5348	26.6386	27.7471	NaN	29.4871	29.2763	29.4378	29.5152	30.1775	30.4092	30.188	30.1288	anatomical structure development;anatomical structure morphogenesis;basement membrane assembly;basement membrane organization;biological regulation;cell morphogenesis;cell morphogenesis involved in differentiation;cellular component assembly;cellular component assembly at cellular level;cellular component morphogenesis;cellular component organization;cellular component organization at cellular le…	binding;carboxylic acid binding;catalytic activity;cation binding;dioxygenase activity;glucosyltransferase activity;ion binding;iron ion binding;L-ascorbic acid binding;metal ion binding;oxidoreductase activity;oxidoreductase activity, acting on paired donors, with incorporation or reduction of molecular oxygen;oxidoreductase activity, acting on paired donors, with incorporation or reduction of m…	cell part;cytoplasmic part;endoplasmic reticulum;endoplasmic reticulum membrane;endoplasmic reticulum part;intracellular membrane-bounded organelle;intracellular organelle;intracellular organelle part;intracellular part;membrane;membrane part;membrane-bounded organelle;organelle;organelle membrane;organelle part;rough endoplasmic reticulum membrane	Lysine degradation;Other types of O-glycan biosynthesis	2OG-FeII_Oxy	Completeproteome;Dioxygenase;Endoplasmicreticulum;Glycoprotein;Iron;Membrane;Metal-binding;Oxidoreductase;Referenceproteome;Signal;VitaminC		GO:0000902;GO:0000904;GO:0001701;GO:0001886;GO:0003008;GO:0003013;GO:0003018;GO:0003382;GO:0008104;GO:0009653;GO:0009719;GO:0009725;GO:0009790;GO:0009792;GO:0009887;GO:0009987;GO:0010033;GO:0016043;GO:0021915;GO:0022607;GO:0030198;GO:0030199;GO:0032501;GO:0032502;GO:0032870;GO:0032989;GO:0033036;GO:0035150;GO:0042221;GO:0042311;GO:0043009;GO:0043062;GO:0048729;GO:0048730;GO:0048856;GO:0048869;GO:…	+	Matrisome-associated	ECM Regulators	25	24	24	42.9	41.7	41.7	84.921
5576	Q8K397;Q9D1B1	Cst6		0.800002	-0.446569	-0.345368	2.34871	0.879087	0.733199		+	29.6764	30.2607	29.9237	31.2669	30.1756	30.2519	29.8642	29.0821	30.5584	29.8441	29.8015	29.7253	28.9577	28.8407	28.7859	28.8692	29.1794	29.785	30.0545	29.9509	anatomical structure development;developmental process;epidermis development;tissue development	cysteine-type endopeptidase inhibitor activity;endopeptidase inhibitor activity;endopeptidase regulator activity;enzyme inhibitor activity;enzyme regulator activity;peptidase inhibitor activity;peptidase regulator activity	cell part;cornified envelope;cytoskeleton;intracellular non-membrane-bounded organelle;intracellular organelle;intracellular part;non-membrane-bounded organelle;organelle		Cystatin	Completeproteome;Proteaseinhibitor;Referenceproteome;Thiolproteaseinhibitor		GO:0008544;GO:0009888;GO:0032502;GO:0048856	+	Matrisome-associated	ECM Regulators	10	10	10	66.4	66.4	66.4	16.38
3889	Q3TVE3;Q9D708;D3Z2Y6	S100a16		0.0290933	-0.0367053	-0.0254848	2.65557	0.839808	0.721173		+	29.4103	29.6636	29.5599	29.4855	28.2374	27.925	27.5823	28.8043	29.6822	29.5736	29.2536	29.1656	30.5356	30.279	30.4299	30.1616	31.1105	31.3215	30.836	31.4973	response to calcium ion;response to chemical stimulus;response to inorganic substance;response to metal ion;response to stimulus	binding;calcium ion binding;cation binding;identical protein binding;ion binding;metal ion binding;protein binding;protein dimerization activity;protein homodimerization activity	cell part;cytoplasm;cytoplasmic part;cytosol;intracellular non-membrane-bounded organelle;intracellular organelle;intracellular organelle part;intracellular part;membrane;non-membrane-bounded organelle;nuclear part;nucleolus;organelle;organelle part;plasma membrane		S_100	Calcium;Completeproteome;Metal-binding;Referenceproteome		GO:0010035;GO:0010038;GO:0042221;GO:0050896;GO:0051592	+	Matrisome-associated	Secreted Factors	7	7	7	57.3	57.3	57.3	14.296
5199	Q8BLX1	Hrnr	Protein S100	-4.34294e-08	0	0	1.92349	0.898029	0.717131		+	NaN	NaN	NaN	NaN	NaN	NaN	NaN	NaN	NaN	NaN	NaN	NaN	27.8602	27.1207	27.5898	27.0293	27.8462	28.4967	28.3136	28.5356		binding;calcium ion binding;cation binding;ion binding;metal ion binding	cell part;cornified envelope;cytoskeleton;intracellular non-membrane-bounded organelle;intracellular organelle;intracellular part;non-membrane-bounded organelle;organelle		S_100	Calcium;Metal-binding;Repeat			+	Matrisome-associated	Secreted Factors	9	3	3	70.3	14.9	14.9	16.934
6380	Q9D7P9	Serpinb12	Serpin B12	1.55496	1.98063	1.11868	2.90341	0.816626	0.714444	+	+	28.2489	29.2527	30.2464	30.2029	27.8202	26.7718	29.9314	29.2122	32.0653	32.4968	30.5336	30.1873	33.02	32.8882	32.8415	32.9899	33.6361	33.95	33.42	33.9999	biological regulation;regulation of biological process;regulation of macromolecule metabolic process;regulation of metabolic process;regulation of primary metabolic process;regulation of protein metabolic process;regulation of proteolysis	endopeptidase inhibitor activity;endopeptidase regulator activity;enzyme inhibitor activity;enzyme regulator activity;peptidase inhibitor activity;peptidase regulator activity;serine-type endopeptidase inhibitor activity	cell part;cytoplasm;intracellular part		Serpin	Completeproteome;Cytoplasm;Proteaseinhibitor;Referenceproteome;Serineproteaseinhibitor		GO:0019222;GO:0030162;GO:0050789;GO:0051246;GO:0060255;GO:0065007;GO:0080090	+	Matrisome-associated	ECM Regulators	29	29	29	87.7	87.7	87.7	47.834
1015	B2RTL6;Q9Z1T2	Thbs4	Thrombospondin-4	-4.34294e-08	0	0	1.56843	0.892471	0.68295		+	NaN	NaN	NaN	NaN	NaN	NaN	NaN	NaN	NaN	NaN	NaN	NaN	25.7452	25.2893	26.6267	26.1593	26.6209	26.7986	27.155	26.816	biological adhesion;biological regulation;cell adhesion;cell migration;cell motility;cell-cell adhesion;cellular component movement;cellular process;endothelial cell-cell adhesion;epithelial cell-cell adhesion;locomotion;muscle cell migration;myoblast migration;negative regulation of angiogenesis;negative regulation of biological process;negative regulation of developmental process;positive regul…	binding;calcium ion binding;carbohydrate binding;cation binding;glycosaminoglycan binding;heparin binding;ion binding;metal ion binding;pattern binding;polysaccharide binding	basement membrane;extracellular matrix part;extracellular region part;extracellular space	ECM-receptor interaction;Focal adhesion;Malaria;Phagosome;TGF-beta signaling pathway	COMP;EGF;EGF_CA;TSP_3;TSP_C	Calcium;Celladhesion;Completeproteome;Disulfidebond;EGF-likedomain;Glycoprotein;Growthfactor;Mitogen;Referenceproteome;Repeat;Signal		GO:0001932;GO:0001934;GO:0001936;GO:0001938;GO:0002682;GO:0002684;GO:0002685;GO:0002687;GO:0002688;GO:0002690;GO:0006928;GO:0007155;GO:0008284;GO:0009893;GO:0009987;GO:0010562;GO:0010604;GO:0014812;GO:0016337;GO:0016477;GO:0016525;GO:0019220;GO:0019222;GO:0022603;GO:0022610;GO:0030334;GO:0030335;GO:0031323;GO:0031325;GO:0031399;GO:0031401;GO:0032101;GO:0032103;GO:0032268;GO:0032270;GO:0032879;GO:…	+	Core matrisome	ECM Glycoproteins	22	22	19	27.1	27.1	26.3	106.37
2560	P07356;Q542G9;Q3UCD3;Q99KH3;B0V2N7;B0V2N5;B0V2N8	Anxa2	Annexin A2;Annexin	0.964561	-0.195945	-0.176338	5.30445	0.707279	0.67599		+	35.3332	35.5727	35.64	35.7921	35.1793	35.4164	35.2024	35.1379	35.5643	35.2992	35.3701	35.1841	34.7093	34.8656	34.7072	34.7925	35.4108	35.5264	35.5111	35.4555	anatomical structure formation involved in morphogenesis;angiogenesis;biological regulation;body fluid secretion;cellular component organization;cellular component organization at cellular level;cellular component organization or biogenesis;cellular component organization or biogenesis at cellular level;cellular process;cellular response to acid;cellular response to chemical stimulus;cellular res…	binding;calcium ion binding;calcium-dependent phospholipid binding;cation binding;enzyme inhibitor activity;enzyme regulator activity;ion binding;lipase inhibitor activity;lipid binding;metal ion binding;phosphatidylinositol binding;phosphatidylinositol-4,5-bisphosphate binding;phospholipase inhibitor activity;phospholipid binding	basement membrane;cell part;cytoplasmic membrane-bounded vesicle;cytoplasmic part;cytoplasmic vesicle;early endosome;endosome;extracellular matrix part;extracellular membrane-bounded organelle;extracellular organelle;extracellular region part;extracellular vesicular exosome;extrinsic to membrane;extrinsic to plasma membrane;intracellular membrane-bounded organelle;intracellular organelle;intracel…		Annexin	3D-structure;Acetylation;Annexin;Basementmembrane;Calcium;Calcium/phospholipid-binding;Completeproteome;Extracellularmatrix;Phosphoprotein;Referenceproteome;Repeat;Secreted;Ublconjugation	S100A10-annexin 2 complex;TRPV5-S100A10-annexin 2 complex	GO:0001101;GO:0001525;GO:0006810;GO:0007589;GO:0009987;GO:0010638;GO:0016043;GO:0030193;GO:0030195;GO:0030198;GO:0030199;GO:0031338;GO:0031340;GO:0032101;GO:0032501;GO:0032502;GO:0032879;GO:0033043;GO:0042221;GO:0042730;GO:0043062;GO:0044093;GO:0046903;GO:0048518;GO:0048519;GO:0048522;GO:0048583;GO:0048646;GO:0050789;GO:0050794;GO:0050818;GO:0050819;GO:0050878;GO:0050896;GO:0051049;GO:0051050;GO:…	+	Matrisome-associated	ECM-affiliated Proteins	40	40	3	79.4	79.4	10.3	38.676
3479	Q02788;D3Z7D5	Col6a2	Collagen alpha-2(VI) chain	0.129929	-0.0480022	-0.0420522	4.35966	0.721228	0.674896		+	33.6813	34.0868	33.9922	34.2464	33.6185	33.976	33.8188	33.8105	34.2806	34.0856	33.6262	33.6913	33.9119	33.901	34.04	33.8617	34.6448	34.7894	34.6537	34.5116	biological adhesion;cell adhesion;cellular component assembly;cellular component organization;cellular component organization or biogenesis;cellular process;macromolecular complex assembly;macromolecular complex subunit organization;protein complex assembly;protein complex subunit organization;protein heterooligomerization;protein heterotrimerization;protein oligomerization;protein trimerization		cell part;collagen;extracellular matrix;extracellular matrix part;extracellular region;extracellular region part;extracellular space;macromolecular complex;membrane;plasma membrane;protein complex;sarcolemma	ECM-receptor interaction;Focal adhesion;Protein digestion and absorption	Collagen;VWA	Celladhesion;Collagen;Completeproteome;Extracellularmatrix;Glycoprotein;Hydroxylation;Membrane;Phosphoprotein;Referenceproteome;Repeat;Secreted;Signal		GO:0006461;GO:0007155;GO:0009987;GO:0016043;GO:0022607;GO:0022610;GO:0043933;GO:0051259;GO:0051291;GO:0065003;GO:0070206;GO:0070208;GO:0071822;GO:0071840	+	Core matrisome	Collagens	57	57	57	43.4	43.4	43.4	110.33
4621	Q61087	Lamb3	Laminin subunit beta-3	1.40487	-0.434281	-0.366995	2.95877	0.747121	0.66253		+	28.2245	28.9574	28.7078	28.9734	28.3554	29.0158	28.176	28.0694	28.8563	28.1918	28.1277	28.2073	28.3518	28.2348	28.2062	28.1681	29.1014	29.0357	29.1784	28.6339	biological adhesion;brown fat cell differentiation;cell adhesion;cell differentiation;cellular developmental process;cellular process;developmental process;fat cell differentiation		extracellular matrix part;extracellular region part;laminin complex;laminin-5 complex;macromolecular complex;protein complex	Amoebiasis;ECM-receptor interaction;Focal adhesion;Pathways in cancer;Small cell lung cancer;Toxoplasmosis	Laminin_EGF;Laminin_N	Basementmembrane;Celladhesion;Coiledcoil;Completeproteome;Disulfidebond;Extracellularmatrix;Glycoprotein;LamininEGF-likedomain;Referenceproteome;Repeat;Secreted;Signal		GO:0007155;GO:0009987;GO:0022610;GO:0030154;GO:0032502;GO:0045444;GO:0048869;GO:0050873	+	Core matrisome	ECM Glycoproteins	42	42	41	43.8	43.8	42.6	128.9
3499	Q4FJM4;Q3UY39;Q3UXL8;Q04998	Inhba	Inhibin beta A chain	-4.34294e-08	0	0	1.2271	0.918633	0.658232		+	NaN	NaN	NaN	NaN	NaN	NaN	NaN	NaN	NaN	NaN	NaN	NaN	NaN	NaN	NaN	NaN	25.2486	24.7714	25.2466	24.9798	anatomical structure development;anatomical structure morphogenesis;biological regulation;biosynthetic process;cell cycle arrest;cell cycle process;cell differentiation;cellular biosynthetic process;cellular developmental process;cellular macromolecule biosynthetic process;cellular macromolecule metabolic process;cellular metabolic process;cellular process;cellular process involved in reproductio…	binding;cytokine activity;hormone binding;peptide binding;peptide hormone binding;protein binding;receptor binding	activin A complex;activin complex;extracellular region;extracellular region part;inhibin A complex;inhibin complex;macromolecular complex;protein complex	Cytokine-cytokine receptor interaction;TGF-beta signaling pathway	TGF_beta;TGFb_propeptide	Cleavageonpairofbasicresidues;Completeproteome;Directproteinsequencing;Disulfidebond;Glycoprotein;Growthfactor;Hormone;Referenceproteome;Secreted;Signal		GO:0000082;GO:0001541;GO:0001558;GO:0001932;GO:0001934;GO:0001942;GO:0002244;GO:0002682;GO:0003006;GO:0006355;GO:0006357;GO:0006810;GO:0006869;GO:0006917;GO:0007050;GO:0008152;GO:0008285;GO:0008406;GO:0008544;GO:0008584;GO:0009058;GO:0009059;GO:0009653;GO:0009719;GO:0009725;GO:0009887;GO:0009888;GO:0009889;GO:0009891;GO:0009893;GO:0009914;GO:0009966;GO:0009967;GO:0009987;GO:0010033;GO:0010468;GO:…	+	Matrisome-associated	Secreted Factors	3	3	3	7.8	7.8	7.8	47.402
5200	Q8BLX7;Q8CIF9;Q8K388;E9Q0X4;A3KFV7	Col16a1	Collagen alpha-1(XVI) chain	2.20731	-0.649622	-0.546737	1.80241	0.777552	0.630445		+	26.6578	27.2956	26.9591	27.3118	26.6729	26.714	26.8203	25.9677	26.493	26.2605	26.2923	25.8798	26.1684	26.4382	26.3949	25.8973	27.25	27.1646	26.4121	27.1822	biological adhesion;cell adhesion;cellular process;cellular response to acid;cellular response to amine stimulus;cellular response to amino acid stimulus;cellular response to chemical stimulus;cellular response to endogenous stimulus;cellular response to organic nitrogen;cellular response to organic substance;cellular response to stimulus;response to acid;response to amine stimulus;response to am…	binding;integrin binding;protein binding;protein complex binding;receptor binding	collagen;extracellular matrix part;extracellular region part		Collagen	Alternativesplicing;Celladhesion;Collagen;Completeproteome;Extracellularmatrix;Glycoprotein;Hydroxylation;Referenceproteome;Repeat;Secreted;Signal		GO:0001101;GO:0007155;GO:0009719;GO:0009987;GO:0010033;GO:0010243;GO:0014075;GO:0022610;GO:0042221;GO:0043200;GO:0050896;GO:0051716;GO:0070887;GO:0071229;GO:0071230;GO:0071310;GO:0071417;GO:0071418;GO:0071495	+	Core matrisome	Collagens	6	6	6	4.6	4.6	4.6	155.8
4645	Q61508;B7ZNR0;Q9QX30;Q3TDX7	Ecm1	Extracellular matrix protein 1	-4.34294e-08	0	0	1.95166	0.760971	0.628609		+	NaN	NaN	NaN	NaN	NaN	NaN	NaN	NaN	NaN	NaN	NaN	NaN	28.6672	29.1501	29.0048	29.0659	29.2296	30.0779	29.8918	29.7325	anatomical structure development;anatomical structure formation involved in morphogenesis;angiogenesis;biological regulation;biomineral tissue development;defense response;developmental process;inflammatory response;multicellular organismal process;negative regulation of biological process;negative regulation of biomineral tissue development;negative regulation of bone mineralization;negative reg…	molecular transducer activity;signal transducer activity	extracellular matrix;extracellular region;extracellular region part;extracellular space;proteinaceous extracellular matrix		ECM1	Alternativesplicing;Angiogenesis;Biomineralization;Completeproteome;Directproteinsequencing;Extracellularmatrix;Glycoprotein;Mineralbalance;Osteogenesis;Referenceproteome;Repeat;Secreted;Signal		GO:0001503;GO:0001525;GO:0001936;GO:0001938;GO:0001959;GO:0001960;GO:0002682;GO:0002685;GO:0002828;GO:0006355;GO:0006357;GO:0006950;GO:0006952;GO:0006954;GO:0008284;GO:0009611;GO:0009888;GO:0009889;GO:0009966;GO:0009967;GO:0009968;GO:0010466;GO:0010468;GO:0010556;GO:0010627;GO:0010646;GO:0010647;GO:0010648;GO:0010740;GO:0019219;GO:0019222;GO:0022603;GO:0023051;GO:0023056;GO:0023057;GO:0030278;GO:…	+	Core matrisome	ECM Glycoproteins	22	22	0	50.4	50.4	0	62.832
2782	P27005;Q53X15	S100a8	Protein S100-A8;Protein S100	5.38277	5.39369	3.3724	3.15956	0.687503	0.620701	+	+	NaN	NaN	NaN	27.0815	NaN	NaN	31.2983	29.9101	30.4144	30.9591	29.6569	29.0969	27.3353	27.7533	27.3769	27.45	28.1005	28.1727	28.0829	28.3095	activation of caspase activity;acute inflammatory response;autophagy;biological adhesion;biological regulation;catabolic process;cell adhesion;cell chemotaxis;cell migration;cell motility;cell-cell adhesion;cellular catabolic process;cellular component movement;cellular metabolic process;cellular process;cellular response to chemical stimulus;cellular response to stimulus;chemotaxis;chronic infla…	antioxidant activity;binding;calcium ion binding;cation binding;ion binding;metal ion binding	cell part;cytoplasm;cytoskeleton;extracellular region part;extracellular space;intracellular non-membrane-bounded organelle;intracellular organelle;intracellular part;membrane;non-membrane-bounded organelle;organelle;plasma membrane		efhand;S_100	Antimicrobial;Antioxidant;Apoptosis;Autophagy;Calcium;Cellmembrane;Chemotaxis;Completeproteome;Cytoplasm;Cytoskeleton;Directproteinsequencing;Immunity;Inflammatoryresponse;Innateimmunity;Membrane;Metal-binding;Referenceproteome;Repeat;Secreted;S-nitrosylation;Zinc		GO:0002237;GO:0002376;GO:0002523;GO:0002526;GO:0002544;GO:0006914;GO:0006917;GO:0006919;GO:0006928;GO:0006935;GO:0006950;GO:0006952;GO:0006954;GO:0006955;GO:0007155;GO:0007159;GO:0008152;GO:0009056;GO:0009605;GO:0009607;GO:0009611;GO:0009987;GO:0010033;GO:0010035;GO:0010038;GO:0010043;GO:0010941;GO:0010942;GO:0010952;GO:0012502;GO:0016337;GO:0016477;GO:0019222;GO:0022610;GO:0030593;GO:0030595;GO:…	+	Matrisome-associated	Secreted Factors	4	4	4	80.9	80.9	80.9	10.294
4596	Q60715;Q3TN84;Q3UF16	P4ha1	Prolyl 4-hydroxylase subunit alpha-1	2.42083	0.614061	0.527623	2.88132	0.662117	0.592706		+	29.258	29.2592	28.8727	28.7367	29.1646	29.7074	30.103	29.9012	29.6849	29.4885	29.8235	29.6818	31.0856	31.1399	31.3097	31.2269	32.0581	31.959	31.5676	31.8258	4-hydroxyproline metabolic process;amine metabolic process;carboxylic acid metabolic process;cellular amine metabolic process;cellular amino acid metabolic process;cellular component organization;cellular component organization at cellular level;cellular component organization or biogenesis;cellular component organization or biogenesis at cellular level;cellular ketone metabolic process;cellular …	binding;carboxylic acid binding;catalytic activity;cation binding;dioxygenase activity;ion binding;iron ion binding;L-ascorbic acid binding;metal ion binding;oxidoreductase activity;oxidoreductase activity, acting on paired donors, with incorporation or reduction of molecular oxygen;oxidoreductase activity, acting on paired donors, with incorporation or reduction of molecular oxygen, 2-oxoglutara…	cell part;cytoplasmic part;endoplasmic reticulum;endoplasmic reticulum lumen;endoplasmic reticulum part;intracellular membrane-bounded organelle;intracellular organelle;intracellular organelle lumen;intracellular organelle part;intracellular part;membrane-bounded organelle;membrane-enclosed lumen;mitochondrion;organelle;organelle lumen;organelle part	Arginine and proline metabolism	2OG-FeII_Oxy;P4Ha_N	Alternativesplicing;Completeproteome;Dioxygenase;Endoplasmicreticulum;Glycoprotein;Iron;Metal-binding;Oxidoreductase;Referenceproteome;Signal;TPRrepeat;VitaminC		GO:0006082;GO:0006464;GO:0006520;GO:0006575;GO:0006807;GO:0008152;GO:0009308;GO:0009987;GO:0016043;GO:0018193;GO:0018208;GO:0018401;GO:0019471;GO:0019511;GO:0019538;GO:0019752;GO:0030198;GO:0030199;GO:0032787;GO:0034641;GO:0042180;GO:0043062;GO:0043170;GO:0043412;GO:0043436;GO:0044106;GO:0044237;GO:0044238;GO:0044260;GO:0044267;GO:0044281;GO:0046483;GO:0071840;GO:0071841;GO:0071842	+	Matrisome-associated	ECM Regulators	27	27	6	56.9	56.9	13.3	60.909
1629	Q60847;E9PX70	Col12a1	Collagen alpha-1(XII) chain	3.57373	1.75878	1.33183	3.68316	0.630283	0.584105	+	+	31.035	31.954	31.6974	31.9537	31.3118	31.5487	33.1929	32.8485	34.446	33.9264	32.9753	32.6642	33.6049	33.5921	33.6692	33.7086	34.3937	34.3451	34.0595	34.2977	biological adhesion;cell adhesion;cellular process		collagen;extracellular matrix;extracellular matrix part;extracellular membrane-bounded organelle;extracellular organelle;extracellular region part;extracellular space;extracellular vesicular exosome;membrane-bounded organelle;membrane-bounded vesicle;organelle;vesicle	Protein digestion and absorption	Collagen;fn3;VWA	Alternativesplicing;Celladhesion;Collagen;Completeproteome;Disulfidebond;Extracellularmatrix;Glycoprotein;Hydroxylation;Referenceproteome;Repeat;Secreted;Signal		GO:0007155;GO:0009987;GO:0022610	+	Core matrisome	Collagens	186	186	186	61.5	61.5	61.5	340.21
2326	O35640;Q921D0	Anxa8	Annexin A8;Annexin	1.76061	-0.469981	-0.40338	2.41725	0.629265	0.553049		+	32.3113	32.9431	32.6665	32.6174	31.9952	32.2514	31.8673	31.7397	32.2901	31.8486	32.0116	32.2076	30.4748	30.799	30.6236	30.8614	31.1431	31.1757	31.349	31.608	biological regulation;blood coagulation;coagulation;hemostasis;multicellular organismal process;regulation of biological quality;regulation of body fluid levels	binding;calcium ion binding;calcium-dependent phospholipid binding;cation binding;ion binding;lipid binding;metal ion binding;phospholipid binding			Annexin	Annexin;Bloodcoagulation;Calcium;Calcium/phospholipid-binding;Completeproteome;Hemostasis;Metal-binding;Referenceproteome;Repeat		GO:0007596;GO:0007599;GO:0032501;GO:0050817;GO:0050878;GO:0065007;GO:0065008	+	Matrisome-associated	ECM-affiliated Proteins	28	28	28	81.3	81.3	81.3	36.724
1005	B2RT71;P56567;E0CZ96	Csta1;Csta	Cystatin-A;Cystatin-A, N-terminally processed	0.235808	0.1829	0.13849	1.82783	0.641997	0.53951		+	30.9929	31.8299	31.9604	32.4403	31.2083	31.7926	31.8099	31.474	32.4852	32.6901	31.663	31.1996	31.7094	31.9749	32.3609	32.3128	32.5898	32.688	33.0615	32.5867	biological regulation;negative regulation of catalytic activity;negative regulation of endopeptidase activity;negative regulation of hydrolase activity;negative regulation of molecular function;negative regulation of peptidase activity;regulation of biological process;regulation of catalytic activity;regulation of endopeptidase activity;regulation of hydrolase activity;regulation of metabolic pro…	cysteine-type endopeptidase inhibitor activity;endopeptidase inhibitor activity;endopeptidase regulator activity;enzyme inhibitor activity;enzyme regulator activity;peptidase inhibitor activity;peptidase regulator activity	cell part;cytoplasm;intracellular;intracellular part		Cystatin	Acetylation;Completeproteome;Cytoplasm;Proteaseinhibitor;Referenceproteome;Thiolproteaseinhibitor		GO:0010466;GO:0010951;GO:0019222;GO:0043086;GO:0044092;GO:0050789;GO:0050790;GO:0051336;GO:0051346;GO:0052547;GO:0052548;GO:0065007;GO:0065009	+	Matrisome-associated	ECM Regulators	10	10	10	81.4	81.4	81.4	10.929
1098	B7STB7	Anxa1	Annexin	0.216395	-0.055879	-0.0505507	3.79063	0.571854	0.535138		+	33.9779	34.2978	34.2644	34.3329	33.8653	34.0638	34.0604	33.8484	34.3528	33.9604	34.0901	34.1547	33.3653	33.5357	33.4515	33.4873	33.9452	34.1984	33.9562	34.0274	acid secretion;arachidonic acid secretion;biological regulation;carboxylic acid transport;cellular process;cellular response to stimulus;establishment of localization;fatty acid transport;icosanoid secretion;icosanoid transport;lipid transport;long-chain fatty acid transport;monocarboxylic acid transport;organic acid transport;organic substance transport;regulation of biological process;regulatio…	binding;calcium ion binding;calcium-dependent phospholipid binding;cation binding;enzyme inhibitor activity;enzyme regulator activity;ion binding;lipase inhibitor activity;lipid binding;metal ion binding;phospholipase inhibitor activity;phospholipid binding	cell part;membrane;plasma membrane;sarcolemma		Annexin	Annexin;Calcium;Calcium/phospholipid-binding;Repeat		GO:0006810;GO:0006869;GO:0007165;GO:0009987;GO:0015718;GO:0015849;GO:0015908;GO:0015909;GO:0032309;GO:0042127;GO:0046717;GO:0046903;GO:0046942;GO:0050482;GO:0050789;GO:0050794;GO:0050896;GO:0051234;GO:0051716;GO:0065007;GO:0071702;GO:0071715	+	Matrisome-associated	ECM-affiliated Proteins	39	38	0	83.8	82.1	0	38.75
3909	Q9QZF1;Q3TX35;Q3TWB2;Q8CFZ4;B1ATR5	Gpc3	Glypican-3;Secreted glypican-3	-4.34294e-08	0	0	1.42401	0.5979	0.488074		+	NaN	NaN	NaN	NaN	NaN	NaN	NaN	NaN	NaN	NaN	NaN	NaN	27.0776	27.7066	27.3869	27.2172	28.3872	27.5389	27.8124	28.0414	anatomical structure development;anatomical structure morphogenesis;anterior/posterior axis specification;appendage morphogenesis;axis specification;biological regulation;biomineral tissue development;blood vessel development;body morphogenesis;bone mineralization;branching involved in ureteric bud morphogenesis;branching morphogenesis of a tube;cell differentiation;cell proliferation;cell prolif…	enzyme inhibitor activity;enzyme regulator activity;peptidase inhibitor activity;peptidase regulator activity;peptidyl-dipeptidase inhibitor activity	anchored to membrane;anchored to plasma membrane;cell part;cytoplasmic part;extracellular matrix;extracellular region part;extracellular space;Golgi apparatus part;Golgi lumen;integral to membrane;integral to plasma membrane;intracellular membrane-bounded organelle;intracellular organelle;intracellular organelle lumen;intracellular organelle part;intracellular part;intrinsic to membrane;intrinsic…		Glypican	Cellmembrane;Completeproteome;Glycoprotein;GPI-anchor;Heparansulfate;Lipoprotein;Membrane;Proteaseinhibitor;Proteoglycan;Referenceproteome;Secreted;Signal		GO:0001568;GO:0001658;GO:0001763;GO:0002009;GO:0002521;GO:0002573;GO:0007389;GO:0008283;GO:0008285;GO:0008589;GO:0009653;GO:0009798;GO:0009888;GO:0009893;GO:0009894;GO:0009896;GO:0009948;GO:0009966;GO:0009967;GO:0009968;GO:0009987;GO:0010171;GO:0010463;GO:0010604;GO:0010646;GO:0010647;GO:0010648;GO:0010827;GO:0010828;GO:0019222;GO:0023051;GO:0023056;GO:0023057;GO:0030099;GO:0030100;GO:0030111;GO:…	+	Matrisome-associated	ECM-affiliated Proteins	7	7	7	15.7	15.7	15.7	65.297
773	A2RSF9;Q9D1E7;Q6UKZ1	Serpinb3c		0.794067	1.088	0.633275	1.92491	0.56542	0.487977		+	NaN	NaN	NaN	NaN	NaN	NaN	NaN	23.9671	27.4331	28.0172	25.6752	25.8787	31.4008	31.7241	31.2443	31.6923	32.0818	32.3713	31.8518	32.0182	biological regulation;regulation of biological process;regulation of macromolecule metabolic process;regulation of metabolic process;regulation of primary metabolic process;regulation of protein metabolic process;regulation of proteolysis	endopeptidase inhibitor activity;endopeptidase regulator activity;enzyme inhibitor activity;enzyme regulator activity;peptidase inhibitor activity;peptidase regulator activity;serine-type endopeptidase inhibitor activity	extracellular region	Amoebiasis	Serpin	Completeproteome;Referenceproteome		GO:0019222;GO:0030162;GO:0050789;GO:0051246;GO:0060255;GO:0065007;GO:0080090	+	Matrisome-associated	ECM Regulators	25	25	18	78	78	60.4	44.369
3414	P97429;Q7TMN7;A0A0N4SW89;A0A0N4SV57;D3Z0S1;F7ANV6;Q8BSL2;S4R1F2	Anxa4	Annexin A4;Annexin	0.362492	-0.0752802	-0.0689151	3.13333	0.514354	0.475621		+	31.5647	31.9772	31.5704	31.6426	31.8645	31.9117	31.902	31.4951	31.6944	31.6295	31.6997	31.6587	30.4287	30.5234	30.7494	30.4035	31.0095	31.0752	31	31.0778	anatomical structure development;developmental process;kidney development;organ development	binding;calcium ion binding;calcium-dependent phospholipid binding;cation binding;ion binding;lipid binding;metal ion binding;phospholipid binding	apical plasma membrane;cell part;membrane part;plasma membrane part		Annexin	Acetylation;Annexin;Calcium;Calcium/phospholipid-binding;Completeproteome;Phosphoprotein;Referenceproteome;Repeat		GO:0001822;GO:0032502;GO:0048513;GO:0048856	+	Matrisome-associated	ECM-affiliated Proteins	35	34	34	85.6	85.6	85.6	35.915
4148	Q3UGY5	Fn1		-4.34294e-08	0	0	0.750069	0.652991	0.457327		+	NaN	NaN	NaN	NaN	NaN	NaN	NaN	NaN	NaN	NaN	NaN	NaN	23.7358	23.9753	24.2016	24.5381	NaN	NaN	NaN	NaN	biological adhesion;calcium-independent cell-matrix adhesion;cell adhesion;cell junction assembly;cell junction organization;cell-matrix adhesion;cell-substrate adhesion;cell-substrate junction assembly;cellular component assembly;cellular component assembly at cellular level;cellular component organization;cellular component organization at cellular level;cellular component organization or bioge…	enzyme activator activity;enzyme regulator activity;peptidase activator activity;peptidase regulator activity	apical plasma membrane;basement membrane;cell part;extracellular matrix part;extracellular region part;membrane part;plasma membrane part		fn1;fn2;fn3	Disulfidebond;Repeat		GO:0006950;GO:0007044;GO:0007155;GO:0007160;GO:0007161;GO:0009611;GO:0009987;GO:0016043;GO:0022607;GO:0022610;GO:0031589;GO:0034329;GO:0034330;GO:0042060;GO:0050896;GO:0071840;GO:0071841;GO:0071842;GO:0071844	+	Core matrisome	ECM Glycoproteins	102	1	1	54.8	0.4	0.4	262.84
2973	P48036	Anxa5	Annexin A5	0.140236	-0.0447553	-0.0398449	3.38901	0.457143	0.429295		+	34.3284	34.8763	34.3595	34.8883	34.3117	34.5363	34.6356	34.3475	34.6564	34.5189	34.3417	34.5318	33.656	33.8668	33.8148	33.8842	34.373	34.1966	34.2235	34.2574	biological regulation;blood coagulation;coagulation;hemostasis;multicellular organismal process;negative regulation of biological process;negative regulation of coagulation;negative regulation of multicellular organismal process;regulation of biological process;regulation of biological quality;regulation of body fluid levels;regulation of coagulation;regulation of multicellular organismal process…	binding;calcium ion binding;calcium-dependent phospholipid binding;cation binding;ion binding;lipid binding;metal ion binding;phospholipid binding	blood microparticle;cell part;endothelial microparticle;external side of plasma membrane;extracellular membrane-bounded organelle;extracellular organelle;extracellular region part;extracellular vesicular exosome;intracellular;membrane part;membrane-bounded organelle;membrane-bounded vesicle;organelle;plasma membrane part;vesicle		Annexin	Acetylation;Annexin;Bloodcoagulation;Calcium;Calcium/phospholipid-binding;Completeproteome;Directproteinsequencing;Hemostasis;Referenceproteome;Repeat		GO:0007596;GO:0007599;GO:0010033;GO:0032501;GO:0042221;GO:0048519;GO:0050789;GO:0050817;GO:0050818;GO:0050819;GO:0050878;GO:0050896;GO:0051239;GO:0051241;GO:0065007;GO:0065008	+	Matrisome-associated	ECM-affiliated Proteins	37	37	37	85	85	85	35.752
3631	Q2VIS4	Flg2	Filaggrin-2	-4.34294e-08	0	0	1.0479	0.533542	0.422183		+	NaN	NaN	NaN	NaN	NaN	NaN	NaN	NaN	NaN	NaN	NaN	NaN	29.6156	29.8629	29.6069	29.9606	29.7349	30.0189	30.723	30.7033		binding;calcium ion binding;cation binding;ion binding;metal ion binding			S_100	Calcium;Completeproteome;Metal-binding;Phosphoprotein;Referenceproteome;Repeat			+	Matrisome-associated	Secreted Factors	76	4	4	63.7	3.1	3.1	251.37
2514	P01582;Q3U0Y6;Q62161	Il1a	Interleukin-1 alpha	-4.34294e-08	0	0	0.722455	0.590668	0.422144		+	NaN	NaN	NaN	NaN	NaN	NaN	NaN	NaN	NaN	NaN	NaN	NaN	NaN	NaN	NaN	NaN	25.2773	25.8934	25.5146	25.5218	acute inflammatory response;acute-phase response;biological regulation;cell death;cell surface receptor linked signaling pathway;cellular developmental process;cellular process;cellular process involved in reproduction;cellular response to chemical stimulus;cellular response to cytokine stimulus;cellular response to heat;cellular response to organic substance;cellular response to stimulus;cellula…	binding;cation binding;copper ion binding;ion binding;metal ion binding;transition metal ion binding	cell part;cytoplasmic part;cytosol;extracellular region part;extracellular space;intracellular part	Apoptosis;Cytokine-cytokine receptor interaction;Graft-versus-host disease;Hematopoietic cell lineage;ko05152;Leishmaniasis;MAPK signaling pathway;Measles;Osteoclast differentiation;Prion diseases;Rheumatoid arthritis;Type I diabetes mellitus	IL1;IL1_propep	Completeproteome;Cytokine;Glycoprotein;Inflammatoryresponse;Mitogen;Phosphoprotein;Pyrogen;Referenceproteome;Secreted		GO:0001659;GO:0001660;GO:0001817;GO:0001819;GO:0002376;GO:0002526;GO:0003006;GO:0006355;GO:0006357;GO:0006950;GO:0006952;GO:0006953;GO:0006954;GO:0006955;GO:0007088;GO:0007165;GO:0007166;GO:0007346;GO:0008219;GO:0008285;GO:0009266;GO:0009408;GO:0009611;GO:0009628;GO:0009889;GO:0009891;GO:0009893;GO:0009987;GO:0010033;GO:0010035;GO:0010038;GO:0010468;GO:0010556;GO:0010557;GO:0010564;GO:0010574;GO:…	+	Matrisome-associated	Secreted Factors	6	6	6	32.2	32.2	32.2	31.022
2099	G3X9V8;Q8BG86;Q9Z2G2	Serpinb3a;Scca2		1.07469	2.25366	1.03592	2.31756	0.46292	0.418411	+	+	NaN	NaN	NaN	27.0533	NaN	NaN	NaN	25.1477	29.8754	30.8842	28.0165	26.6773	31.4149	31.6948	31.3505	31.599	32.0489	32.0204	31.7692	32.0723	biological regulation;regulation of biological process;regulation of macromolecule metabolic process;regulation of metabolic process;regulation of primary metabolic process;regulation of protein metabolic process;regulation of proteolysis	endopeptidase inhibitor activity;endopeptidase regulator activity;enzyme inhibitor activity;enzyme regulator activity;peptidase inhibitor activity;peptidase regulator activity;serine-type endopeptidase inhibitor activity	extracellular region	Amoebiasis	Serpin	Completeproteome;Referenceproteome;Signal		GO:0019222;GO:0030162;GO:0050789;GO:0051246;GO:0060255;GO:0065007;GO:0080090	+	Matrisome-associated	ECM Regulators	24	21	21	67.7	58.9	58.9	44.452
4672	Q61789	Lama3	Laminin subunit alpha-3	1.25296	-0.461611	-0.380416	1.75481	0.474055	0.413621		+	29.6399	30.3048	30.3742	30.4947	29.6078	30.0883	29.6637	28.9307	29.9012	29.8476	29.5959	29.8008	28.9234	29.129	29.0779	28.8531	29.787	29.2457	29.5831	29.2638	biological adhesion;biological regulation;cell adhesion;cellular process;regulation of biological process;regulation of cell adhesion;regulation of cell migration;regulation of cell motility;regulation of cellular component movement;regulation of cellular process;regulation of developmental process;regulation of embryonic development;regulation of localization;regulation of locomotion;regulation …		extracellular matrix part;extracellular region part;laminin complex;laminin-1 complex;laminin-5 complex;macromolecular complex;protein complex		Laminin_B;Laminin_EGF;Laminin_G_1;Laminin_G_2;Laminin_I;Laminin_II;Laminin_N	Alternativesplicing;Basementmembrane;Celladhesion;Coiledcoil;Completeproteome;Directproteinsequencing;Disulfidebond;Extracellularmatrix;Glycoprotein;LamininEGF-likedomain;Referenceproteome;Repeat;Secreted;Signal		GO:0007155;GO:0009987;GO:0022610;GO:0030155;GO:0030334;GO:0032879;GO:0040012;GO:0045995;GO:0050789;GO:0050793;GO:0050794;GO:0051239;GO:0051270;GO:0065007;GO:2000026;GO:2000145	+	Core matrisome	ECM Glycoproteins	52	52	16	19.7	19.7	6.8	366.22
4176	Q61398;Q3UIP2;D3YUE2;Q3UN82;Q3TX39	Pcolce	Procollagen C-endopeptidase enhancer 1	1.25865	-0.350717	-0.30193	3.21924	0.439751	0.412102		+	29.3388	29.8538	28.9705	29.2848	29.0545	29.4189	29.0017	28.6697	28.7873	28.9434	29.3753	29.0396	28.7239	28.777	28.693	28.7873	29.0105	29.2148	29.2017	29.3132	macromolecule metabolic process;metabolic process;primary metabolic process;protein metabolic process;proteolysis	binding;carbohydrate binding;collagen binding;enzyme activator activity;enzyme regulator activity;glycosaminoglycan binding;heparin binding;pattern binding;peptidase activator activity;peptidase regulator activity;polysaccharide binding;protein binding	collagen;extracellular matrix;extracellular matrix part;extracellular membrane-bounded organelle;extracellular organelle;extracellular region;extracellular region part;extracellular space;extracellular vesicular exosome;membrane-bounded organelle;membrane-bounded vesicle;organelle;vesicle		CUB;NTR	Collagen;Completeproteome;Directproteinsequencing;Disulfidebond;Glycoprotein;Phosphoprotein;Referenceproteome;Repeat;Secreted;Signal		GO:0006508;GO:0008152;GO:0019538;GO:0043170;GO:0044238	+	Core matrisome	ECM Glycoproteins	18	18	18	40.4	40.4	40.4	50.167
4059	Q3U962	Col5a2	Collagen alpha-2(V) chain	0.408176	-0.584402	-0.353897	1.91288	0.465167	0.411139		+	NaN	28.2994	29.1168	29.4895	28.0075	27.8737	26.6411	27.6369	27.1704	27.4986	27.2639	28.3093	29.1453	29.0373	29.3286	28.9691	29.7928	29.6749	29.5747	29.2985	anatomical structure development;anatomical structure morphogenesis;cellular component organization;cellular component organization at cellular level;cellular component organization or biogenesis;cellular component organization or biogenesis at cellular level;cellular process;cellular response to acid;cellular response to amine stimulus;cellular response to amino acid stimulus;cellular response t…	binding;cation binding;extracellular matrix structural constituent;ion binding;metal ion binding;structural molecule activity	collagen;collagen type V;extracellular matrix part;extracellular region part;fibrillar collagen	Amoebiasis;ECM-receptor interaction;Focal adhesion;Protein digestion and absorption	COLFI;Collagen;VWC	Calcium;Collagen;Completeproteome;Disulfidebond;Extracellularmatrix;Glycoprotein;Hydroxylation;Metal-binding;Referenceproteome;Repeat;Secreted;Signal		GO:0001101;GO:0001501;GO:0008544;GO:0009653;GO:0009719;GO:0009887;GO:0009888;GO:0009987;GO:0010033;GO:0010243;GO:0014075;GO:0016043;GO:0030198;GO:0030199;GO:0032502;GO:0042221;GO:0043062;GO:0043200;GO:0043588;GO:0048592;GO:0048731;GO:0048856;GO:0050896;GO:0051716;GO:0070887;GO:0071229;GO:0071230;GO:0071310;GO:0071417;GO:0071418;GO:0071495;GO:0071840;GO:0071841;GO:0071842	+	Core matrisome	Collagens	17	17	17	14.1	14.1	14.1	145.02
3058	P53690;Q6DFU5;Q3U2T0;Q3TQH0	Mmp14	Matrix metalloproteinase-14	2.84589	2.10831	1.42089	1.55148	0.468756	0.403123	+		NaN	NaN	NaN	NaN	NaN	26.6435	26.3661	26.769	27.0855	27.178	26.9611	26.8716	26.4519	26.8251	26.4662	26.2901	27.0706	27.143	27.0656	26.6291	anatomical structure development;anatomical structure formation involved in morphogenesis;anatomical structure morphogenesis;angiogenesis;astrocyte cell migration;biological regulation;branching morphogenesis of a tube;cell migration;cell motility;cell proliferation;cellular component movement;cellular process;collagen catabolic process;collagen metabolic process;developmental process;endothelial…	binding;calcium ion binding;catalytic activity;cation binding;endopeptidase activity;enzyme activator activity;enzyme regulator activity;hydrolase activity;ion binding;metal ion binding;metalloendopeptidase activity;metallopeptidase activity;nucleic acid binding transcription factor activity;peptidase activator activity;peptidase activity;peptidase activity, acting on L-amino acid peptides;peptid…	cell part;cytoplasmic membrane-bounded vesicle;cytoplasmic part;cytoplasmic vesicle;extracellular matrix;extracellular region part;integral to membrane;intracellular membrane-bounded organelle;intracellular organelle;intracellular part;intrinsic to membrane;melanosome;membrane part;membrane-bounded organelle;membrane-bounded vesicle;organelle;pigment granule;vesicle	GnRH signaling pathway	DUF3377;Hemopexin;Peptidase_M10;PG_binding_1	Calcium;Cleavageonpairofbasicresidues;Collagendegradation;Completeproteome;Cytoplasm;Disulfidebond;Hydrolase;Membrane;Metal-binding;Metalloprotease;Protease;Referenceproteome;Repeat;Signal;Transmembrane;Transmembranehelix;Zinc;Zymogen		GO:0001503;GO:0001525;GO:0001541;GO:0001558;GO:0001666;GO:0001763;GO:0001935;GO:0001952;GO:0001953;GO:0006508;GO:0006928;GO:0006950;GO:0006979;GO:0007162;GO:0008152;GO:0008283;GO:0008347;GO:0009605;GO:0009612;GO:0009628;GO:0009653;GO:0009719;GO:0009725;GO:0009987;GO:0010033;GO:0010810;GO:0010812;GO:0016477;GO:0016485;GO:0019538;GO:0022602;GO:0030155;GO:0030307;GO:0030324;GO:0030334;GO:0030335;GO:…	+	Matrisome-associated	ECM Regulators	12	12	12	25.1	25.1	25.1	65.918
3542	Q08189	Tgm3	Protein-glutamine gamma-glutamyltransferase E;Protein-glutamine gamma-glutamyltransferase E 50 kDa catalytic chain;Protein-glutamine gamma-glutamyltransferase E 27 kDa non-catalytic chain	0.183795	-0.192584	-0.135802	2.05119	0.443601	0.397313			28.6459	29.855	29.9151	30.3437	28.8153	30.1894	29.4305	28.5624	30.2079	30.2312	29.5497	28.6273	31.1296	31.2367	31.0786	31.348	31.3958	31.6365	31.8854	31.6498	anatomical structure development;cell differentiation;cell envelope organization;cellular component assembly;cellular component organization;cellular component organization or biogenesis;cellular developmental process;cellular macromolecule metabolic process;cellular metabolic process;cellular process;cellular protein metabolic process;developmental process;epidermal cell differentiation;epidermi…	binding;calcium ion binding;catalytic activity;cation binding;GDP binding;GTP binding;GTPase activity;guanyl nucleotide binding;guanyl ribonucleotide binding;hydrolase activity;hydrolase activity, acting on acid anhydrides;hydrolase activity, acting on acid anhydrides, in phosphorus-containing anhydrides;ion binding;magnesium ion binding;metal ion binding;nucleoside-triphosphatase activity;nucleo…	cell part;cornified envelope;cytoplasm;cytoskeleton;extrinsic to internal side of plasma membrane;extrinsic to membrane;extrinsic to plasma membrane;intracellular non-membrane-bounded organelle;intracellular organelle;intracellular part;membrane part;non-membrane-bounded organelle;organelle;plasma membrane part		Transglut_C;Transglut_core;Transglut_N	Acyltransferase;Calcium;Completeproteome;Keratinization;Metal-binding;Phosphoprotein;Referenceproteome;Transferase;Zymogen		GO:0006461;GO:0006464;GO:0008152;GO:0008544;GO:0009888;GO:0009913;GO:0009987;GO:0016043;GO:0018149;GO:0019538;GO:0022607;GO:0030154;GO:0030216;GO:0030855;GO:0031424;GO:0032502;GO:0035315;GO:0043163;GO:0043170;GO:0043412;GO:0043588;GO:0043933;GO:0044237;GO:0044238;GO:0044260;GO:0044267;GO:0045229;GO:0048856;GO:0048869;GO:0051259;GO:0051262;GO:0065003;GO:0071822;GO:0071840	+	Matrisome-associated	ECM Regulators	43	43	43	68.1	68.1	68.1	77.308
509	Q811C8;A0A5E1;Q3UFA6;F8WH23;Q61581;E9Q5D9;Q3U131	Igfbp7	Insulin-like growth factor-binding protein 7	0.220889	-0.579752	-0.279459	1.0731	0.482281	0.390958			NaN	NaN	NaN	NaN	28.0387	27.8907	28.6636	NaN	NaN	NaN	NaN	NaN	26.7645	26.1336	27.1424	26.7789	27.1071	27.4523	27.2253	26.9639	anatomical structure development;biological adhesion;biological regulation;cell adhesion;cellular process;developmental process;inner ear development;regulation of biological process;regulation of cell growth;regulation of cellular component organization;regulation of cellular process;regulation of growth		extracellular matrix;extracellular region;extracellular region part;extracellular space		IGFBP;I-set;Kazal_2	Celladhesion;Completeproteome;Disulfidebond;Glycoprotein;Growthfactorbinding;Immunoglobulindomain;Referenceproteome;RNAediting;Secreted;Signal		GO:0001558;GO:0007155;GO:0009987;GO:0022610;GO:0032502;GO:0040008;GO:0048839;GO:0048856;GO:0050789;GO:0050794;GO:0051128;GO:0065007	+	Core matrisome	ECM Glycoproteins	9	9	9	53.2	53.2	53.2	27.158
2571	P08207;Q3TC45;Q3UF30	S100a10	Protein S100-A10	1.98587	-0.618517	-0.517005	1.38849	0.436462	0.373643			31.9816	32.1252	32.5802	32.6245	31.6704	31.5991	31.3033	31.4125	31.7747	31.4629	31.2621	31.6543	31.4593	30.9854	31.6393	31.3241	32.0487	31.7846	31.7288	31.5919	biological regulation;cellular process;cellular response to acid;cellular response to chemical stimulus;cellular response to stimulus;positive regulation of binding;positive regulation of molecular function;regulation of binding;regulation of molecular function;response to acid;response to chemical stimulus;response to stimulus	binding;calcium ion binding;cation binding;ion binding;metal ion binding	cell part;extrinsic to membrane;extrinsic to plasma membrane;membrane part;plasma membrane part		S_100	Acetylation;Completeproteome;Referenceproteome;Repeat	S100A10-annexin 2 complex;TRPV5-S100A10-annexin 2 complex	GO:0001101;GO:0009987;GO:0042221;GO:0044093;GO:0050896;GO:0051098;GO:0051099;GO:0051716;GO:0065007;GO:0065009;GO:0070887;GO:0071229	+	Matrisome-associated	Secreted Factors	10	10	10	90.7	90.7	90.7	11.186
2842	P32261;Q543J5;A0A0A6YWH7	Serpinc1	Antithrombin-III	0.976822	0.346692	0.290166	1.2029	0.443573	0.371369			31.0011	31.003	30.9672	31.5543	30.6438	30.8181	31.0297	31.8148	30.8397	31.3717	31.3607	31.6512	29.8606	30.0936	30.0474	29.9482	30.4803	30.0541	30.9288	30.2609	biological regulation;blood coagulation;coagulation;hemostasis;multicellular organismal process;negative regulation of biological process;negative regulation of defense response;negative regulation of inflammatory response;negative regulation of response to external stimulus;negative regulation of response to stimulus;regulation of biological process;regulation of biological quality;regulation of…	binding;carbohydrate binding;endopeptidase inhibitor activity;endopeptidase regulator activity;enzyme inhibitor activity;enzyme regulator activity;glycosaminoglycan binding;heparin binding;pattern binding;peptidase inhibitor activity;peptidase regulator activity;polysaccharide binding;serine-type endopeptidase inhibitor activity	extracellular region;extracellular region part;extracellular space	Complement and coagulation cascades	Serpin	Bloodcoagulation;Completeproteome;Disulfidebond;Glycoprotein;Hemostasis;Heparin-binding;Phosphoprotein;Proteaseinhibitor;Referenceproteome;Secreted;Serineproteaseinhibitor;Signal		GO:0007584;GO:0007596;GO:0007599;GO:0009605;GO:0009991;GO:0019222;GO:0030162;GO:0031347;GO:0031348;GO:0031667;GO:0032101;GO:0032102;GO:0032501;GO:0042221;GO:0048519;GO:0048583;GO:0048585;GO:0050727;GO:0050728;GO:0050789;GO:0050817;GO:0050878;GO:0050896;GO:0051246;GO:0060255;GO:0065007;GO:0065008;GO:0080090;GO:0080134	+	Matrisome-associated	ECM Regulators	26	26	18	63.9	63.9	52.7	52.003
4350	Q497J0;D6REU3	BC100530		2.63391	2.60084	1.58379	2.24868	0.39375	0.360053	+		29.1514	29.3736	31.1895	31.5879	29.3201	29.6937	32.9135	31.5798	33.509	34.2428	32.5362	31.1399	34.8309	34.7058	34.8084	35.0952	35.1489	35.358	35.2725	35.2361	biological regulation;negative regulation of catalytic activity;negative regulation of endopeptidase activity;negative regulation of hydrolase activity;negative regulation of molecular function;negative regulation of peptidase activity;regulation of biological process;regulation of catalytic activity;regulation of endopeptidase activity;regulation of hydrolase activity;regulation of metabolic pro…	cysteine-type endopeptidase inhibitor activity;endopeptidase inhibitor activity;endopeptidase regulator activity;enzyme inhibitor activity;enzyme regulator activity;peptidase inhibitor activity;peptidase regulator activity	cell part;intracellular		Cystatin	Completeproteome;Referenceproteome		GO:0010466;GO:0010951;GO:0019222;GO:0043086;GO:0044092;GO:0050789;GO:0050790;GO:0051336;GO:0051346;GO:0052547;GO:0052548;GO:0065007;GO:0065009	+	Matrisome-associated	ECM Regulators	16	16	3	94.8	94.8	21.6	10.959
6682	Q9QZZ6	Dpt	Dermatopontin	0.392165	-0.329883	-0.239093	1.45722	0.379216	0.332733			28.2213	28.2392	27.8838	28.1601	28.2215	28.4684	27.6575	26.2798	28.9138	28.3927	27.6803	28.291	30.0234	29.6082	30.0466	29.9516	30.4194	30.4728	30.1855	30.0689	biological adhesion;biological regulation;cell adhesion;cellular component organization;cellular component organization at cellular level;cellular component organization or biogenesis;cellular component organization or biogenesis at cellular level;cellular process;collagen fibril organization;extracellular matrix organization;extracellular structure organization;negative regulation of biological …		extracellular matrix;extracellular region part;extracellular space;proteinaceous extracellular matrix			Celladhesion;Completeproteome;Disulfidebond;Extracellularmatrix;Pyrrolidonecarboxylicacid;Referenceproteome;Repeat;Secreted;Signal;Sulfation		GO:0007155;GO:0008285;GO:0009987;GO:0016043;GO:0022610;GO:0030198;GO:0030199;GO:0042127;GO:0043062;GO:0048519;GO:0048523;GO:0050789;GO:0050794;GO:0065007;GO:0071840;GO:0071841;GO:0071842	+	Core matrisome	ECM Glycoproteins	11	11	11	55.7	55.7	55.7	23.995
5746	Q8VED9	Lgalsl	Galectin-related protein	0.57314	-0.698958	-0.438257	1.02441	0.382045	0.320349			25.9278	26.5672	25.8473	NaN	NaN	NaN	NaN	NaN	NaN	NaN	NaN	NaN	27.6927	27.4349	27.8277	28.0487	27.8818	27.9155	28.2517	28.4834		binding;carbohydrate binding			Gal-bind_lectin	Acetylation;Completeproteome;Lectin;Phosphoprotein;Referenceproteome			+	Matrisome-associated	ECM-affiliated Proteins	8	8	6	52.3	52.3	34.3	18.955
2600	P10605;Q3TVS6;Q3TC17	Ctsb	Cathepsin B;Cathepsin B light chain;Cathepsin B heavy chain	0.258201	0.202113	0.152166	2.43291	0.337295	0.314254			32.0388	32.6959	31.8293	32.4321	31.0196	31.0432	31.4485	31.7088	32.3379	32.04	32.506	32.2304	30.7417	30.9578	30.7584	30.7577	31.1077	31.0231	31.1612	31.2727	biological regulation;cellular process;cellular response to chemical stimulus;cellular response to endogenous stimulus;cellular response to hormone stimulus;cellular response to organic substance;cellular response to stimulus;cellular response to thyroid hormone stimulus;macromolecule metabolic process;metabolic process;primary metabolic process;protein metabolic process;proteolysis;regulation of…	catalytic activity;cysteine-type endopeptidase activity;cysteine-type peptidase activity;endopeptidase activity;hydrolase activity;peptidase activity;peptidase activity, acting on L-amino acid peptides	cell part;cytoplasmic membrane-bounded vesicle;cytoplasmic part;cytoplasmic vesicle;extracellular region part;extracellular space;intracellular membrane-bounded organelle;intracellular non-membrane-bounded organelle;intracellular organelle;intracellular organelle part;intracellular part;lysosome;lytic vacuole;melanosome;membrane-bounded organelle;membrane-bounded vesicle;mitochondrion;non-membran…	Antigen processing and presentation;Lysosome	Peptidase_C1;Propeptide_C1	Completeproteome;Disulfidebond;Glycoprotein;Hydrolase;Lysosome;Protease;Referenceproteome;Secreted;Signal;Thiolprotease;Zymogen		GO:0006508;GO:0008152;GO:0009719;GO:0009725;GO:0009987;GO:0010033;GO:0019222;GO:0019538;GO:0032870;GO:0042221;GO:0043170;GO:0044238;GO:0050789;GO:0050790;GO:0050896;GO:0051716;GO:0065007;GO:0065009;GO:0070887;GO:0071310;GO:0071495;GO:0097066;GO:0097067	+	Matrisome-associated	ECM Regulators	17	17	17	53.7	53.7	53.7	37.279
2321	O35598;E9PYF2;Q6NZC0	Adam10	Disintegrin and metalloproteinase domain-containing protein 10	-4.34294e-08	0	0	0.368235	0.474969	0.304609			NaN	NaN	NaN	NaN	NaN	NaN	NaN	NaN	NaN	NaN	NaN	NaN	26.7248	NaN	26.4232	NaN	26.0772	26.7608	26.1652	25.9718	biological regulation;cell activation;cell surface receptor linked signaling pathway;cellular macromolecule metabolic process;cellular metabolic process;cellular process;cellular protein metabolic process;cellular response to stimulus;chordate embryonic development;constitutive protein ectodomain proteolysis;developmental process;embryo development;embryo development ending in birth or egg hatchi…	binding;catalytic activity;cation binding;endopeptidase activity;enzyme binding;hydrolase activity;ion binding;kinase binding;metal ion binding;metalloendopeptidase activity;metallopeptidase activity;peptidase activity;peptidase activity, acting on L-amino acid peptides;protein binding;protein domain specific binding;protein kinase binding;SH2 domain binding;transition metal ion binding;zinc ion …	cell part;cell surface;cytoplasmic membrane-bounded vesicle;cytoplasmic part;cytoplasmic vesicle;cytoskeletal part;Golgi apparatus part;Golgi-associated vesicle;integral to membrane;intracellular membrane-bounded organelle;intracellular organelle;intracellular organelle part;intracellular part;intrinsic to membrane;membrane;membrane part;membrane-bounded organelle;membrane-bounded vesicle;nucleus…	Alzheimer's disease;Epithelial cell signaling in Helicobacter pylori infection	Disintegrin;Pep_M12B_propep	Cleavageonpairofbasicresidues;Completeproteome;Disulfidebond;Glycoprotein;Hydrolase;Integrin;Membrane;Metal-binding;Metalloprotease;Notchsignalingpathway;Protease;Referenceproteome;SH3-binding;Signal;Transmembrane;Transmembranehelix;Zinc;Zymogen		GO:0001558;GO:0001701;GO:0001775;GO:0002274;GO:0002376;GO:0002682;GO:0002684;GO:0002685;GO:0002687;GO:0002688;GO:0002690;GO:0006464;GO:0006468;GO:0006508;GO:0006509;GO:0006793;GO:0006796;GO:0006810;GO:0006913;GO:0007162;GO:0007165;GO:0007166;GO:0007219;GO:0007220;GO:0007229;GO:0008152;GO:0008284;GO:0009790;GO:0009792;GO:0009987;GO:0010033;GO:0010819;GO:0010820;GO:0016310;GO:0019538;GO:0030155;GO:…	+	Matrisome-associated	ECM Regulators	12	12	12	22.8	22.8	22.8	83.967
2648	P14069;Q545I9	S100a6	Protein S100-A6;Protein S100	0.880172	0.314423	0.263872	1.0568	0.344955	0.295011			32.972	34.1715	33.3146	33.3724	33.2226	33.7171	33.6766	33.5501	33.8836	33.6165	34.099	33.831	32.1508	32.2848	32.3643	31.6547	32.6073	32.3542	32.3829	32.4901		binding;calcium ion binding;cation binding;ion binding;ion transmembrane transporter activity;metal ion binding;substrate-specific transmembrane transporter activity;substrate-specific transporter activity;transition metal ion binding;transmembrane transporter activity;transporter activity;zinc ion binding	cell part;cell projection;cytoplasmic part;cytosol;envelope;extrinsic to internal side of plasma membrane;extrinsic to membrane;extrinsic to plasma membrane;intracellular membrane-bounded organelle;intracellular organelle;intracellular organelle part;intracellular part;membrane part;membrane-bounded organelle;nuclear envelope;nuclear part;nucleus;organelle;organelle envelope;organelle part;perinu…		S_100	Acetylation;Calcium;Cellmembrane;Completeproteome;Cyclin;Cytoplasm;Directproteinsequencing;Membrane;Metal-binding;Nucleus;Referenceproteome;Repeat			+	Matrisome-associated	Secreted Factors	9	9	9	78.7	78.7	78.7	10.051
2714	P19324;Q3TWG9;Q3TJK3;Q8BVU9;Q3TMD2;Q8BV87	Serpinh1	Serpin H1	1.71981	0.365348	0.323068	1.77668	0.317012	0.28911			34.9402	35.2934	34.4837	34.7878	34.6452	35.0181	35.1244	35.3534	35.2049	35.0953	35.1347	35.4478	34.7494	34.8392	34.9215	34.8289	35.3473	35.206	35.1376	34.9161	biological regulation;biosynthetic process;cellular component organization;cellular component organization at cellular level;cellular component organization or biogenesis;cellular component organization or biogenesis at cellular level;cellular process;collagen biosynthetic process;collagen fibril organization;collagen metabolic process;extracellular matrix organization;extracellular structure org…	binding;endopeptidase inhibitor activity;endopeptidase regulator activity;enzyme inhibitor activity;enzyme regulator activity;peptidase inhibitor activity;peptidase regulator activity;protein binding;serine-type endopeptidase inhibitor activity;unfolded protein binding	cell part;cytoplasmic part;endoplasmic reticulum;endoplasmic reticulum lumen;endoplasmic reticulum part;endoplasmic reticulum-Golgi intermediate compartment;intracellular membrane-bounded organelle;intracellular organelle;intracellular organelle lumen;intracellular organelle part;intracellular part;membrane-bounded organelle;membrane-enclosed lumen;organelle;organelle lumen;organelle part		Serpin	Chaperone;Completeproteome;Directproteinsequencing;Endoplasmicreticulum;Glycoprotein;Referenceproteome;Signal;Stressresponse	Sec61alpha-CollagenIV-Hsp47 complex	GO:0006950;GO:0008152;GO:0009058;GO:0009059;GO:0009987;GO:0016043;GO:0019222;GO:0019538;GO:0030162;GO:0030198;GO:0030199;GO:0032501;GO:0032963;GO:0032964;GO:0043062;GO:0043170;GO:0044236;GO:0044238;GO:0044259;GO:0050789;GO:0050896;GO:0051246;GO:0051604;GO:0060255;GO:0065007;GO:0071840;GO:0071841;GO:0071842;GO:0080090	+	Matrisome-associated	ECM Regulators	38	38	21	76	76	45.3	46.533
3432	P97821;Q3U9B7;Q9DCV1;Q3UBY5;Q3UAF5;Q3TIF1;Q8BQL3;Q3U8J6	Ctsc	Dipeptidyl peptidase 1;Dipeptidyl peptidase 1 exclusion domain chain;Dipeptidyl peptidase 1 heavy chain;Dipeptidyl peptidase 1 light chain	-4.34294e-08	0	0	1.43502	0.323612	0.2887			NaN	NaN	NaN	NaN	NaN	NaN	NaN	NaN	NaN	NaN	NaN	NaN	28.052	28.0389	27.9684	27.7799	27.9993	28.3645	28.4859	28.2839	adaptive immune response;adaptive immune response based on somatic recombination of immune receptors built from immunoglobulin superfamily domains;aging;biological regulation;cell killing;developmental process;immune effector process;immune response;immune system process;induction of apoptosis;induction of programmed cell death;leukocyte mediated cytotoxicity;leukocyte mediated immunity;lymphocyt…	anion binding;binding;catalytic activity;chloride ion binding;cysteine-type peptidase activity;endopeptidase activity;hydrolase activity;ion binding;peptidase activity;peptidase activity, acting on L-amino acid peptides;serine hydrolase activity;serine-type endopeptidase activity;serine-type peptidase activity	cell part;cytoplasmic part;endoplasmic reticulum;Golgi apparatus;intracellular membrane-bounded organelle;intracellular organelle;intracellular part;lysosome;lytic vacuole;membrane-bounded organelle;organelle;vacuole	Lysosome	CathepsinC_exc;Peptidase_C1	Chloride;Completeproteome;Disulfidebond;Glycoprotein;Hydrolase;Lysosome;Protease;Referenceproteome;Signal;Thiolprotease;Zymogen		GO:0001906;GO:0001909;GO:0001913;GO:0002250;GO:0002252;GO:0002376;GO:0002443;GO:0002449;GO:0002456;GO:0002460;GO:0006508;GO:0006917;GO:0006955;GO:0007568;GO:0008152;GO:0010033;GO:0010941;GO:0010942;GO:0012502;GO:0019538;GO:0032502;GO:0042221;GO:0042981;GO:0043065;GO:0043067;GO:0043068;GO:0043170;GO:0044238;GO:0048518;GO:0048522;GO:0050789;GO:0050794;GO:0050896;GO:0065007	+	Matrisome-associated	ECM Regulators	12	12	12	33.5	33.5	33.5	52.376
3387	P97298;B7ZC25	Serpinf1	Pigment epithelium-derived factor	0.57042	0.178832	0.155133	0.993367	0.333692	0.284549			29.9393	30.5929	29.8655	29.9509	29.6445	30.1597	29.9071	30.2739	30.1851	30.2151	30.1565	30.4881	29.425	29.6209	29.4002	29.1545	30.0706	29.5655	29.4348	29.8645	biological regulation;negative regulation of angiogenesis;negative regulation of biological process;negative regulation of cell proliferation;negative regulation of cellular process;negative regulation of developmental process;negative regulation of epithelial cell proliferation;negative regulation of epithelial cell proliferation involved in prostate gland development;negative regulation of repr…	endopeptidase inhibitor activity;endopeptidase regulator activity;enzyme inhibitor activity;enzyme regulator activity;peptidase inhibitor activity;peptidase regulator activity;serine-type endopeptidase inhibitor activity	cell part;cytoplasmic membrane-bounded vesicle;cytoplasmic part;cytoplasmic vesicle;extracellular matrix;extracellular region part;extracellular space;intracellular membrane-bounded organelle;intracellular organelle;intracellular part;melanosome;membrane-bounded organelle;membrane-bounded vesicle;organelle;pigment granule;vesicle		Serpin	Completeproteome;Directproteinsequencing;Glycoprotein;Phosphoprotein;Pyrrolidonecarboxylicacid;Referenceproteome;Secreted;Signal		GO:0008285;GO:0010720;GO:0016525;GO:0019222;GO:0022603;GO:0030162;GO:0042127;GO:0045595;GO:0045597;GO:0045765;GO:0048518;GO:0048519;GO:0048522;GO:0048523;GO:0050678;GO:0050680;GO:0050767;GO:0050769;GO:0050789;GO:0050793;GO:0050794;GO:0051093;GO:0051094;GO:0051239;GO:0051246;GO:0051960;GO:0060255;GO:0060284;GO:0060768;GO:0060770;GO:0065007;GO:0080090;GO:2000026;GO:2000241;GO:2000242	+	Matrisome-associated	ECM Regulators	23	23	19	59.2	59.2	55.2	46.233
3498	Q04857;Q99LW4	Col6a1	Collagen alpha-1(VI) chain	0.813289	-0.135642	-0.124686	1.75295	0.289276	0.265573			34.5551	34.7919	34.7137	34.9454	34.502	34.449	34.5013	34.394	34.6523	34.5827	34.4308	34.5821	34.5124	34.3432	34.5579	34.2315	34.7608	34.794	34.6607	34.5867	biological adhesion;cell adhesion;cellular component assembly;cellular component organization;cellular component organization or biogenesis;cellular process;cellular response to acid;cellular response to amine stimulus;cellular response to amino acid stimulus;cellular response to chemical stimulus;cellular response to endogenous stimulus;cellular response to organic nitrogen;cellular response to …		cell part;collagen;extracellular matrix;extracellular matrix part;extracellular region;extracellular region part;macromolecular complex;membrane;plasma membrane;protein complex;sarcolemma	ECM-receptor interaction;Focal adhesion;Protein digestion and absorption	Collagen;VWA	Celladhesion;Collagen;Completeproteome;Extracellularmatrix;Glycoprotein;Hydroxylation;Referenceproteome;Repeat;Secreted;Signal		GO:0001101;GO:0006461;GO:0007155;GO:0009719;GO:0009987;GO:0010033;GO:0010243;GO:0014075;GO:0016043;GO:0022607;GO:0022610;GO:0042221;GO:0043200;GO:0043933;GO:0050896;GO:0051259;GO:0051291;GO:0051716;GO:0065003;GO:0070206;GO:0070208;GO:0070887;GO:0071229;GO:0071230;GO:0071310;GO:0071417;GO:0071418;GO:0071495;GO:0071822;GO:0071840	+	Core matrisome	Collagens	65	65	65	64	64	64	108.49
4650	Q61555;Q571J3	Fbn2	Fibrillin-2	-4.34294e-08	0	0	2.50491	0.27759	0.262294			NaN	NaN	NaN	NaN	NaN	NaN	NaN	NaN	NaN	NaN	NaN	NaN	31.8494	31.9159	31.8716	31.8988	32.2617	32.2569	32.0644	32.0633	anatomical structure formation involved in morphogenesis;anatomical structure morphogenesis;appendage morphogenesis;biological regulation;bone trabecula formation;cellular process;developmental process;embryonic appendage morphogenesis;embryonic limb morphogenesis;embryonic morphogenesis;extracellular sequestering of receptor ligand;limb morphogenesis;maintenance of location;maintenance of locati…	binding;calcium ion binding;cation binding;extracellular matrix structural constituent;ion binding;metal ion binding;structural molecule activity	extracellular matrix part;extracellular region part;fibril;microfibril		cEGF;EGF;EGF_CA;TB	Calcium;Completeproteome;Directproteinsequencing;Disulfidebond;EGF-likedomain;Extracellularmatrix;Glycoprotein;Referenceproteome;Repeat;Secreted;Signal		GO:0009653;GO:0009966;GO:0009968;GO:0009987;GO:0010646;GO:0010648;GO:0017015;GO:0023051;GO:0023057;GO:0030278;GO:0030326;GO:0030500;GO:0030501;GO:0030512;GO:0032502;GO:0032507;GO:0035107;GO:0035108;GO:0035113;GO:0035581;GO:0035583;GO:0045185;GO:0045595;GO:0045597;GO:0045667;GO:0045669;GO:0045778;GO:0048518;GO:0048519;GO:0048522;GO:0048523;GO:0048583;GO:0048585;GO:0048598;GO:0048646;GO:0050789;GO:…	+	Core matrisome	ECM Glycoproteins	85	79	79	37.8	36	36	313.82
2700	P18242;Q3UCD9;Q3U7P0;Q3TWR6;Q3TWD0;Q8C243;Q3U7I9;F8WIR1;Q3UCW4;Q3U651;Q3TJN3;Q3TXL5;Q3UC89;Q3UAQ1;Q3U8W5;Q3TIR0;F6Y6L6;Q3TWL1;Q8VCK2;A0A1B0GT66	Ctsd	Cathepsin D	0.276086	0.102969	0.0889116	0.895499	0.2908	0.249756			31.3246	31.8666	31.9284	32.0697	31.495	31.7084	31.9751	31.523	32.0917	32.0084	31.9412	31.4712	31.6667	31.5262	31.6723	31.5941	31.8374	31.5014	32.2647	32.0189	autophagic vacuole assembly;cellular component assembly;cellular component assembly at cellular level;cellular component organization;cellular component organization at cellular level;cellular component organization or biogenesis;cellular component organization or biogenesis at cellular level;cellular process;macromolecule metabolic process;metabolic process;organelle assembly;organelle organizat…	aspartic-type endopeptidase activity;aspartic-type peptidase activity;catalytic activity;endopeptidase activity;hydrolase activity;peptidase activity;peptidase activity, acting on L-amino acid peptides	cell part;cytoplasmic membrane-bounded vesicle;cytoplasmic part;cytoplasmic vesicle;extracellular matrix;extracellular region part;extracellular space;intracellular membrane-bounded organelle;intracellular organelle;intracellular part;lysosome;lytic vacuole;melanosome;membrane-bounded organelle;membrane-bounded vesicle;mitochondrion;organelle;pigment granule;vacuole;vesicle	ko05152;Lysosome	A1_Propeptide;Asp	Aspartylprotease;Completeproteome;Disulfidebond;Glycoprotein;Hydrolase;Lysosome;Protease;Referenceproteome;Secreted;Signal;Zymogen		GO:0000045;GO:0006508;GO:0006996;GO:0007033;GO:0008152;GO:0009987;GO:0016043;GO:0019538;GO:0022607;GO:0043170;GO:0044238;GO:0070925;GO:0071840;GO:0071841;GO:0071842;GO:0071844	+	Matrisome-associated	ECM Regulators	15	15	15	46.6	46.6	46.6	44.953
5453	Q8CG70	Leprel2	Prolyl 3-hydroxylase 3	6.53142	2.76145	2.24455	0.539396	0.274834	0.222319	+		NaN	NaN	NaN	NaN	NaN	NaN	26.9335	27.1568	27.2937	27.0255	26.8976	27.7545	26.7365	26.2884	25.868	26.8747	26.5948	26.6913	26.8803	26.7005	biological regulation;negative regulation of biological process;negative regulation of cell proliferation;negative regulation of cellular process;regulation of biological process;regulation of cell proliferation;regulation of cellular process	binding;carboxylic acid binding;catalytic activity;cation binding;dioxygenase activity;ion binding;iron ion binding;L-ascorbic acid binding;metal ion binding;oxidoreductase activity;oxidoreductase activity, acting on paired donors, with incorporation or reduction of molecular oxygen;oxidoreductase activity, acting on paired donors, with incorporation or reduction of molecular oxygen, 2-oxoglutara…	cell part;cytoplasmic part;endoplasmic reticulum;intracellular membrane-bounded organelle;intracellular organelle;intracellular part;membrane-bounded organelle;organelle		2OG-FeII_Oxy_3	Coiledcoil;Completeproteome;Dioxygenase;Endoplasmicreticulum;Glycoprotein;Iron;Metal-binding;Oxidoreductase;Referenceproteome;Repeat;Signal;TPRrepeat;VitaminC		GO:0008285;GO:0042127;GO:0048519;GO:0048523;GO:0050789;GO:0050794;GO:0065007	+	Matrisome-associated	ECM Regulators	16	16	16	32.9	32.9	32.9	81.7
1113	B7ZNH7;Q80X19;K3W4R4	Col14a1	Collagen alpha-1(XIV) chain	1.08765	0.229954	0.205531	1.04895	0.207085	0.187868			33.3108	33.6724	33.5705	33.9379	33.6164	33.7849	33.5458	33.878	33.9958	34.1028	33.7639	33.9863	32.7879	32.6801	32.5734	32.582	33.0806	32.9366	32.7133	32.7213	anatomical structure development;anatomical structure homeostasis;biological adhesion;biological regulation;cardiac muscle tissue development;cell adhesion;cellular component organization;cellular component organization at cellular level;cellular component organization or biogenesis;cellular component organization or biogenesis at cellular level;cellular process;collagen fibril organization;devel…		collagen;extracellular matrix;extracellular matrix part;extracellular region part;extracellular space;interstitial matrix;proteinaceous extracellular matrix	Protein digestion and absorption	Collagen;fn3;VWA	Alternativesplicing;Celladhesion;Collagen;Completeproteome;Disulfidebond;Extracellularmatrix;Glycoprotein;Hydroxylation;Referenceproteome;Repeat;Secreted;Signal		GO:0001558;GO:0001894;GO:0003229;GO:0007155;GO:0009888;GO:0009987;GO:0010611;GO:0014706;GO:0014743;GO:0016043;GO:0016202;GO:0022610;GO:0030198;GO:0030199;GO:0032502;GO:0040008;GO:0042592;GO:0043062;GO:0043502;GO:0044057;GO:0045595;GO:0046620;GO:0048634;GO:0048638;GO:0048738;GO:0048856;GO:0048872;GO:0048873;GO:0050789;GO:0050793;GO:0050794;GO:0051128;GO:0051147;GO:0051153;GO:0051239;GO:0055021;GO:…	+	Core matrisome	Collagens	90	90	90	57.5	57.5	57.5	192.75
837	A6PW84;Q3V1T4;A2A7Q5	P3h1;Lepre1	Prolyl 3-hydroxylase 1	1.74976	2.1316	1.21618	2.51735	0.189532	0.182315	+		27.5047	28.1668	26.2792	NaN	28.1758	28.5587	29.5027	29.4869	29.037	28.7934	29.5658	28.8542	30.1948	30.0461	30.1982	30.1006	30.3587	30.3095	30.3316	30.2981	biological regulation;cell growth;cellular component organization;cellular component organization at cellular level;cellular component organization or biogenesis;cellular component organization or biogenesis at cellular level;cellular process;collagen fibril organization;collagen metabolic process;extracellular matrix organization;extracellular structure organization;growth;macromolecule metaboli…	binding;carboxylic acid binding;catalytic activity;cation binding;dioxygenase activity;ion binding;iron ion binding;L-ascorbic acid binding;metal ion binding;oxidoreductase activity;oxidoreductase activity, acting on paired donors, with incorporation or reduction of molecular oxygen;oxidoreductase activity, acting on paired donors, with incorporation or reduction of molecular oxygen, 2-oxoglutara…	cell part;cytoplasmic part;endoplasmic reticulum;extracellular matrix;extracellular region part;intracellular membrane-bounded organelle;intracellular organelle;intracellular part;membrane;membrane-bounded organelle;nucleus;organelle;plasma membrane;proteinaceous extracellular matrix		2OG-FeII_Oxy_3	Alternativesplicing;Coiledcoil;Completeproteome;Dioxygenase;Endoplasmicreticulum;Extracellularmatrix;Glycoprotein;Iron;Metal-binding;Oxidoreductase;Referenceproteome;Repeat;Secreted;Signal;TPRrepeat;VitaminC		GO:0008152;GO:0009987;GO:0016043;GO:0016049;GO:0030198;GO:0030199;GO:0030278;GO:0032501;GO:0032963;GO:0040007;GO:0043062;GO:0043170;GO:0044236;GO:0044259;GO:0050789;GO:0051239;GO:0065007;GO:0071840;GO:0071841;GO:0071842	+	Matrisome-associated	ECM Regulators	32	32	31	55.5	55.5	54.4	84.472
1072	B2RXS4;Q8CHG6	Plxnb2;mKIAA0315	Plexin-B2	0.0872432	0.163047	0.0964695	1.04687	0.198711	0.180923			26.8781	26.8508	25.8129	26.9848	26.9042	27.914	NaN	27.491	28.1648	28.2736	27.2376	27.1217	28.4143	28.3845	28.4383	28.0977	28.5149	28.6794	28.3971	28.5382	anatomical structure development;anatomical structure formation involved in morphogenesis;anatomical structure morphogenesis;biological regulation;brain development;cell part morphogenesis;cell projection morphogenesis;cell projection organization;cell proliferation;cellular component morphogenesis;cellular component organization;cellular component organization at cellular level;cellular componen…	enzyme activator activity;enzyme regulator activity;GTPase activator activity;GTPase regulator activity;molecular transducer activity;nucleoside-triphosphatase regulator activity;receptor activity;semaphorin receptor activity;signal transducer activity;signaling receptor activity;transmembrane signaling receptor activity	cell part;integral to membrane;integral to plasma membrane;intracellular;intrinsic to membrane;intrinsic to plasma membrane;macromolecular complex;membrane part;plasma membrane part;protein complex;receptor complex;semaphorin receptor complex	Axon guidance	Plexin_cytopl;PSI;Sema;TIG	Cellmembrane;Coiledcoil;Completeproteome;Developmentalprotein;Disulfidebond;Glycoprotein;Membrane;Phosphoprotein;Receptor;Referenceproteome;Repeat;Signal;Transmembrane;Transmembranehelix	Heterotrimer complex (Rnd1, Rras, Plxnb1);Heterotrimeric complex (Rnd1, Rras, Plxnb1);PlexinA1-PlexinB1 complex	GO:0001503;GO:0001843;GO:0001932;GO:0006140;GO:0007165;GO:0007275;GO:0007405;GO:0007420;GO:0008283;GO:0008285;GO:0008360;GO:0009653;GO:0009894;GO:0009966;GO:0009967;GO:0009987;GO:0010646;GO:0010647;GO:0010720;GO:0010769;GO:0010975;GO:0014066;GO:0014068;GO:0016043;GO:0019219;GO:0019220;GO:0019222;GO:0022603;GO:0022604;GO:0023051;GO:0023056;GO:0030030;GO:0030811;GO:0031323;GO:0031329;GO:0031344;GO:…	+	Matrisome-associated	ECM-affiliated Proteins	36	36	34	25.5	25.5	24.7	206.23
4818	Q9D695;Q6P3F8	Serpinb7	Serpin B7	0.715442	0.249012	0.211347	0.699025	0.206668	0.180728			26.9569	27.5629	27.25	27.1572	26.8677	27.6151	27.6547	26.9421	27.857	27.5738	27.3743	27.502	27.879	27.649	27.7374	28.0226	27.9062	27.9541	28.3789	27.8756	biological regulation;regulation of biological process;regulation of macromolecule metabolic process;regulation of metabolic process;regulation of primary metabolic process;regulation of protein metabolic process;regulation of proteolysis	endopeptidase inhibitor activity;endopeptidase regulator activity;enzyme inhibitor activity;enzyme regulator activity;peptidase inhibitor activity;peptidase regulator activity;serine-type endopeptidase inhibitor activity	cell part;cytoplasm;intracellular part		Serpin	Completeproteome;Cytoplasm;Phosphoprotein;Proteaseinhibitor;Referenceproteome;Serineproteaseinhibitor		GO:0019222;GO:0030162;GO:0050789;GO:0051246;GO:0060255;GO:0065007;GO:0080090	+	Matrisome-associated	ECM Regulators	15	15	15	39.5	39.5	39.5	43.05
541	A1L353;P82198;Q3UXJ2;A1L354;Q3TAY9;Q3UBG4;Q3TDZ5	Tgfbi	Transforming growth factor-beta-induced protein ig-h3	0.516201	-0.179338	-0.15384	0.489247	0.197378	0.166732			31.3314	32.1255	31.4944	31.4333	31.2281	31.7626	31.1238	31.1927	31.6862	31.4584	31.2229	31.6153	29.9863	30.1632	29.9731	29.7077	30.5818	30.1905	29.8559	29.9916	anatomical structure formation involved in morphogenesis;angiogenesis;biological adhesion;cell adhesion;cellular component organization;cellular component organization at cellular level;cellular component organization or biogenesis;cellular component organization or biogenesis at cellular level;cellular process;developmental process;extracellular matrix organization;extracellular structure organi…	binding;extracellular matrix binding	extracellular matrix;extracellular membrane-bounded organelle;extracellular organelle;extracellular region part;extracellular space;extracellular vesicular exosome;membrane-bounded organelle;membrane-bounded vesicle;organelle;proteinaceous extracellular matrix;vesicle		Fasciclin	Celladhesion;Completeproteome;Disulfidebond;Extracellularmatrix;Gamma-carboxyglutamicacid;Referenceproteome;Repeat;Secreted;Signal		GO:0001525;GO:0007155;GO:0009987;GO:0016043;GO:0022610;GO:0030198;GO:0032502;GO:0043062;GO:0048646;GO:0071840;GO:0071841;GO:0071842	+	Core matrisome	ECM Glycoproteins	30	30	30	49.2	49.2	49.2	74.596
1757	Q8C6K9;E9Q6A6	Col6a6	Collagen alpha-6(VI) chain	1.08739	0.387483	0.322831	0.87823	0.173204	0.157531			30.8095	30.8067	31.2207	31.5103	30.8049	30.8498	30.8309	31.4563	31.6745	31.8792	31.0439	31.4421	30.4383	30.0635	30.1208	30.222	30.4244	30.221	30.471	30.421	biological adhesion;cell adhesion;cellular process		collagen;extracellular matrix;extracellular matrix part;extracellular region part	ECM-receptor interaction;Focal adhesion;Protein digestion and absorption	Collagen;VWA	Alternativesplicing;Celladhesion;Collagen;Completeproteome;Extracellularmatrix;Glycoprotein;Hydroxylation;Referenceproteome;Repeat;Secreted;Signal		GO:0007155;GO:0009987;GO:0022610	+	Core matrisome	Collagens	69	69	29	36.6	36.6	16.2	246.32
1876	E9QNP3;F8WJ23;Q148R7	Hrnr		1.35273	1.22246	0.797996	0.620052	0.161257	0.143516			28.2977	29.4908	29.4976	29.8668	28.5306	27.4665	29.5623	29.2458	31.153	31.3608	29.7402	29.4226	34.3931	34.6323	34.5434	34.4083	34.3412	34.8093	34.6689	34.8028		binding;calcium ion binding;cation binding;ion binding;metal ion binding	cell part;cornified envelope;cytoskeleton;intracellular non-membrane-bounded organelle;intracellular organelle;intracellular part;non-membrane-bounded organelle;organelle		S_100	Calcium;Completeproteome;Metal-binding;Referenceproteome;Repeat			+	Matrisome-associated	Secreted Factors	52	52	18	49.6	49.6	9.7	323.37
6258	Q9D0F3;Q3U944	Lman1	Protein ERGIC-53	0.232525	0.0933272	0.0800689	0.92848	0.110813	0.104468			30.1592	30.764	29.8208	29.9911	29.9422	30.3481	30.2084	30.4459	30.351	30.1182	29.9438	30.518	30.6586	30.6964	30.8412	30.7522	30.8069	30.985	30.7877	30.8119	biological regulation;cellular component organization;cellular component organization at cellular level;cellular component organization or biogenesis;cellular component organization or biogenesis at cellular level;cellular process;endoplasmic reticulum organization;ER to Golgi vesicle-mediated transport;establishment of localization;establishment of localization in cell;establishment of protein l…	binding;cation binding;ion binding;metal ion binding	cell part;contractile fiber part;cytoplasmic part;endoplasmic reticulum membrane;endoplasmic reticulum part;endoplasmic reticulum-Golgi intermediate compartment;endoplasmic reticulum-Golgi intermediate compartment membrane;Golgi apparatus;Golgi apparatus part;Golgi membrane;integral to membrane;intracellular membrane-bounded organelle;intracellular organelle;intracellular organelle part;intracell…	Protein processing in endoplasmic reticulum	Lectin_leg-like	Completeproteome;Disulfidebond;Endoplasmicreticulum;ER-Golgitransport;Golgiapparatus;Lectin;Membrane;Metal-binding;Proteintransport;Referenceproteome;Signal;Transmembrane;Transmembranehelix;Transport		GO:0006810;GO:0006888;GO:0006996;GO:0007029;GO:0007030;GO:0009987;GO:0010638;GO:0015031;GO:0016043;GO:0016192;GO:0033043;GO:0045184;GO:0046907;GO:0048193;GO:0048518;GO:0048522;GO:0050789;GO:0050794;GO:0051128;GO:0051130;GO:0051234;GO:0051649;GO:0065007;GO:0071840;GO:0071841;GO:0071842	+	Matrisome-associated	ECM-affiliated Proteins	24	24	24	58.8	58.8	58.8	57.788
3038	P51885	Lum	Lumican	1.37069	-0.500236	-0.411586	0.344445	0.102118	0.0906004			35.4186	35.4658	35.4386	35.8322	34.8708	35.0573	34.0678	35.0657	35.0761	35.0546	34.736	35.0817	32.9056	33.1003	32.911	32.9307	33.3434	33.151	32.9687	32.7932	anatomical structure development;biological regulation;cartilage development;cellular component organization;cellular component organization at cellular level;cellular component organization or biogenesis;cellular component organization or biogenesis at cellular level;cellular process;collagen fibril organization;developmental process;extracellular matrix organization;extracellular structure orga…		collagen;extracellular matrix;extracellular matrix part;extracellular region part;extracellular space;fibrillar collagen;proteinaceous extracellular matrix		LRRNT	Completeproteome;Directproteinsequencing;Disulfidebond;Extracellularmatrix;Glycoprotein;Leucine-richrepeat;Proteoglycan;Pyrrolidonecarboxylicacid;Referenceproteome;Repeat;Secreted;Signal;Sulfation		GO:0003008;GO:0006355;GO:0006357;GO:0007600;GO:0007601;GO:0009888;GO:0009889;GO:0009891;GO:0009893;GO:0009987;GO:0010033;GO:0010468;GO:0010556;GO:0010557;GO:0010604;GO:0010628;GO:0014070;GO:0016043;GO:0019219;GO:0019222;GO:0030198;GO:0030199;GO:0031323;GO:0031325;GO:0031326;GO:0031328;GO:0032501;GO:0032502;GO:0042221;GO:0043062;GO:0045893;GO:0045935;GO:0045944;GO:0048518;GO:0048522;GO:0048856;GO:…	+	Core matrisome	Proteoglycans	17	17	11	47.6	47.6	31.7	38.265
5145	Q8BHL1	Serpinb3b		1.72841	2.23724	1.24424	0.312264	0.0970931	0.0858315	+		NaN	NaN	NaN	NaN	NaN	NaN	27.3995	25.9529	28.4521	28.6544	27.0118	NaN	30.5104	30.3331	30.2767	30.411	30.1679	30.5531	30.7486	30.45	biological regulation;regulation of biological process;regulation of macromolecule metabolic process;regulation of metabolic process;regulation of primary metabolic process;regulation of protein metabolic process;regulation of proteolysis	cysteine-type endopeptidase inhibitor activity;endopeptidase inhibitor activity;endopeptidase regulator activity;enzyme inhibitor activity;enzyme regulator activity;peptidase inhibitor activity;peptidase regulator activity;serine-type endopeptidase inhibitor activity	extracellular region		Serpin			GO:0019222;GO:0030162;GO:0050789;GO:0051246;GO:0060255;GO:0065007;GO:0080090	+	Matrisome-associated	ECM Regulators	24	19	1	75.2	64.3	5.7	44.538
6220	Q9CYA0	Creld2	Cysteine-rich with EGF-like domain protein 2	-4.34294e-08	0	0	0.178961	0.103258	0.0843003			NaN	NaN	NaN	NaN	NaN	NaN	NaN	NaN	NaN	NaN	NaN	NaN	26.0473	25.7058	25.9198	25.6851	25.7811	25.8148	26.5518	25.6233		binding;calcium ion binding;cation binding;ion binding;metal ion binding	cell part;cytoplasmic part;endoplasmic reticulum;extracellular region part;extracellular space;Golgi apparatus;intracellular membrane-bounded organelle;intracellular organelle;intracellular part;membrane-bounded organelle;organelle		DUF3456;EGF_CA	Calcium;Completeproteome;Disulfidebond;EGF-likedomain;Endoplasmicreticulum;Glycoprotein;Referenceproteome;Repeat;Secreted;Signal			+	Core matrisome	ECM Glycoproteins	5	5	5	17.4	17.4	17.4	38.219
3990	Q9QZF2;Q3U379;Q3U3U3	Gpc1	Glypican-1;Secreted glypican-1	-4.34294e-08	0	0	0.177117	0.098752	0.081142			NaN	NaN	NaN	NaN	NaN	NaN	NaN	NaN	NaN	NaN	NaN	NaN	26.7778	26.715	26.7272	27.1745	26.7372	27.4235	26.5745	27.0543	anatomical structure formation involved in morphogenesis;biological regulation;catabolic process;cell differentiation;cellular catabolic process;cellular component assembly;cellular component assembly at cellular level;cellular component assembly involved in morphogenesis;cellular component organization;cellular component organization at cellular level;cellular component organization or biogenesi…	binding;cation binding;copper ion binding;extracellular matrix binding;fibroblast growth factor binding;growth factor binding;ion binding;laminin binding;metal ion binding;protein binding;transition metal ion binding	anchored to membrane;cell part;cytoplasmic part;endosome;extracellular matrix;extracellular region part;extracellular space;Golgi apparatus part;Golgi lumen;intracellular membrane-bounded organelle;intracellular organelle;intracellular organelle lumen;intracellular organelle part;intracellular part;intrinsic to membrane;membrane;membrane part;membrane raft;membrane-bounded organelle;membrane-encl…		Glypican	Cellmembrane;Completeproteome;Copper;Disulfidebond;Endosome;Glycoprotein;GPI-anchor;Heparansulfate;Lipoprotein;Membrane;Proteoglycan;Referenceproteome;Secreted;Signal;S-nitrosylation;Zinc		GO:0006029;GO:0006790;GO:0008152;GO:0009056;GO:0009057;GO:0009100;GO:0009966;GO:0009968;GO:0009987;GO:0010001;GO:0010646;GO:0010648;GO:0010927;GO:0014037;GO:0016043;GO:0022607;GO:0023051;GO:0023057;GO:0030154;GO:0030167;GO:0030200;GO:0030201;GO:0032288;GO:0032502;GO:0040036;GO:0040037;GO:0043170;GO:0044237;GO:0044248;GO:0044260;GO:0044273;GO:0045595;GO:0045597;GO:0048518;GO:0048519;GO:0048522;GO:…	+	Matrisome-associated	ECM-affiliated Proteins	14	14	14	39.5	39.5	39.5	61.359
3619	Q6NVD0;Q1XGY5	Frem2	FRAS1-related extracellular matrix protein 2	3.74195	-1.73037	-1.33095	0.290165	0.0840154	0.0749622	+		26.1935	26.7417	26.9121	26.9949	25.5739	25.9005	NaN	NaN	NaN	NaN	NaN	NaN	25.9911	26.1963	26.1897	26.313	26.4175	26.3108	25.9625	26.3354	anatomical structure development;anatomical structure morphogenesis;biological adhesion;cell adhesion;cell communication;cell-cell adhesion;cellular process;developmental process;homophilic cell adhesion;inner ear development;morphogenesis of an epithelium;tissue morphogenesis	binding;calcium ion binding;cation binding;ion binding;metal ion binding	basement membrane;cell part;extracellular matrix part;extracellular region part;integral to membrane;intrinsic to membrane;membrane;membrane part;plasma membrane		Calx-beta	Alternativesplicing;Calcium;Celladhesion;Cellmembrane;Completeproteome;Developmentalprotein;Glycoprotein;Membrane;Metal-binding;Referenceproteome;Repeat;Signal;Transmembrane;Transmembranehelix		GO:0002009;GO:0007154;GO:0007155;GO:0007156;GO:0009653;GO:0009987;GO:0016337;GO:0022610;GO:0032502;GO:0048729;GO:0048839;GO:0048856	+	Matrisome-associated	ECM-affiliated Proteins	21	21	21	9.6	9.6	9.6	350.64
4700	Q62356	Fstl1	Follistatin-related protein 1	-4.34294e-08	0	0	0.216533	0.0853376	0.0737278			NaN	NaN	NaN	NaN	NaN	NaN	NaN	NaN	NaN	NaN	NaN	NaN	28.3151	27.7952	28.1914	28.321	28.05	28.2256	28.5109	28.1776		binding;calcium ion binding;carbohydrate binding;cation binding;glycosaminoglycan binding;heparin binding;ion binding;metal ion binding;pattern binding;polysaccharide binding	extracellular region		FOLN;Kazal_2	Completeproteome;Disulfidebond;Glycoprotein;Heparin-binding;Referenceproteome;Repeat;Secreted;Signal			+	Matrisome-associated	Secreted Factors	11	11	11	39.9	39.9	39.9	34.554
5661	Q8R3P6	Vwa9	von Willebrand factor A domain-containing protein 9	-4.34294e-08	0	0	0.0762171	0.108064	0.0715911			NaN	NaN	NaN	NaN	NaN	NaN	NaN	NaN	NaN	NaN	NaN	NaN	NaN	NaN	NaN	NaN	25.7769	25.7339	25.1008	25.4671						Acetylation;Alternativesplicing;Completeproteome;Referenceproteome			+	Core matrisome	ECM Glycoproteins	7	7	7	22.5	22.5	22.5	57.236
832	A6H6K1;Q99MQ4	Aspn	Asporin	0.526328	-0.203418	-0.171641	0.108954	0.056685	0.0475419			34.4798	34.7775	34.6239	35.1354	34.0929	34.37	34.2609	34.4552	34.8391	34.4533	34.2297	34.0209	31.5319	31.7712	31.7344	31.5232	32.1468	31.8304	31.3752	31.4349	anatomical structure development;biological regulation;biomineral tissue development;bone mineralization;developmental process;negative regulation of biological process;negative regulation of biomineral tissue development;negative regulation of cell communication;negative regulation of cellular process;negative regulation of developmental process;negative regulation of multicellular organismal pr…	binding;calcium ion binding;cation binding;channel activity;ion binding;metal ion binding;passive transmembrane transporter activity;porin activity;transmembrane transporter activity;transporter activity;wide pore channel activity	cell part;extracellular matrix;extracellular region part;macromolecular complex;membrane part;pore complex;protein complex;proteinaceous extracellular matrix		LRRNT	Biomineralization;Calcium;Completeproteome;Disulfidebond;Extracellularmatrix;Glycoprotein;Iontransport;Leucine-richrepeat;Porin;Referenceproteome;Repeat;Secreted;Signal;Transmembrane;Transport		GO:0009888;GO:0009966;GO:0009968;GO:0010646;GO:0010648;GO:0017015;GO:0022603;GO:0023051;GO:0023057;GO:0030282;GO:0030512;GO:0031214;GO:0032502;GO:0042481;GO:0048519;GO:0048523;GO:0048583;GO:0048585;GO:0048856;GO:0050789;GO:0050793;GO:0050794;GO:0051093;GO:0051239;GO:0051241;GO:0065007;GO:0070167;GO:0070168;GO:0070170;GO:0070171;GO:0090092;GO:0090101;GO:2000026;GO:2000027	+	Core matrisome	Proteoglycans	20	20	20	64.9	64.9	64.9	42.572
4357	Q60854;Q4FJQ6;Q3U3L3;F8WIV2;K7E6F1	Serpinb6;Serpinb6a	Serpin B6	1.34521	0.277653	0.247606	0.130324	0.0393224	0.0353153			32.5434	32.4708	32.1933	32.2056	31.9403	32.112	32.4499	32.6139	32.3609	32.3026	32.571	32.8332	31.0472	31.0347	31.1579	30.9879	31.1943	31.2288	30.7746	31.1872	anatomical structure development;biological regulation;developmental process;developmental process involved in reproduction;gonad development;organ development;regulation of biological process;regulation of macromolecule metabolic process;regulation of metabolic process;regulation of primary metabolic process;regulation of protein metabolic process;regulation of proteolysis;reproductive process;r…	endopeptidase inhibitor activity;endopeptidase regulator activity;enzyme inhibitor activity;enzyme regulator activity;peptidase inhibitor activity;peptidase regulator activity;serine-type endopeptidase inhibitor activity	cell part;cytoplasm;intracellular part	Amoebiasis	Serpin	3D-structure;Completeproteome;Cytoplasm;Proteaseinhibitor;Referenceproteome;Serineproteaseinhibitor		GO:0003006;GO:0008406;GO:0019222;GO:0022414;GO:0030162;GO:0032502;GO:0048513;GO:0048608;GO:0048856;GO:0050789;GO:0051246;GO:0060255;GO:0065007;GO:0080090	+	Matrisome-associated	ECM Regulators	27	27	24	85.7	85.7	81.5	42.598
3409	P97384;D3Z7U0	Anxa11	Annexin A11;Annexin	0.775804	0.247219	0.211999	0.0628266	0.0358477	0.0298109			30.232	30.4143	30.1615	30.1807	29.5568	29.6034	30.2434	30.2431	30.4323	30.2958	29.9278	30.4895	30.2142	30.1678	30.0804	29.7723	29.7308	30.0569	30.5774	30.013	cellular component organization;cellular component organization or biogenesis;cellular membrane organization;cellular process;cytokinesis, completion of separation;cytokinetic process;endocytosis;establishment of localization;membrane invagination;membrane organization;phagocytosis;response to calcium ion;response to chemical stimulus;response to inorganic substance;response to metal ion;response…	binding;calcium ion binding;calcium-dependent phospholipid binding;cation binding;ion binding;lipid binding;metal ion binding;phosphatidylethanolamine binding;phospholipid binding	azurophil granule;cell part;cytoplasm;cytoplasmic membrane-bounded vesicle;cytoplasmic part;cytoplasmic vesicle;cytoskeletal part;endocytic vesicle;envelope;intracellular membrane-bounded organelle;intracellular non-membrane-bounded organelle;intracellular organelle;intracellular organelle part;intracellular part;lysosome;lytic vacuole;melanosome;membrane-bounded organelle;membrane-bounded vesicl…		Annexin	Acetylation;Annexin;Calcium;Calcium/phospholipid-binding;Cellcycle;Celldivision;Completeproteome;Cytoplasm;Cytoskeleton;Nucleus;Referenceproteome;Repeat		GO:0006810;GO:0006897;GO:0006909;GO:0007109;GO:0009987;GO:0010035;GO:0010038;GO:0010324;GO:0016043;GO:0016044;GO:0016192;GO:0032506;GO:0042221;GO:0050896;GO:0051234;GO:0051592;GO:0061024;GO:0071840	+	Matrisome-associated	ECM-affiliated Proteins	26	26	26	47.9	47.9	47.9	54.079
924	O88207;B1AWB9	Col5a1	Collagen alpha-1(V) chain	1.0853	-0.343829	-0.291883	0.0378541	0.0212784	0.017811			30.6766	31.2471	30.665	31.3227	30.4134	30.7296	30.5932	30.5112	30.5032	30.3551	30.1471	30.8817	29.5126	29.6154	29.6467	29.4664	29.6505	29.6958	29.9365	29.0436	anatomical structure development;anatomical structure morphogenesis;biological adhesion;biological regulation;biosynthetic process;blood vessel development;cardiac muscle tissue morphogenesis;cartilage condensation;cell adhesion;cell development;cell migration;cell motility;cell-cell adhesion;cellular component movement;cellular component organization;cellular component organization at cellular l…	binding;carbohydrate binding;extracellular matrix structural constituent;glycosaminoglycan binding;heparin binding;pattern binding;polysaccharide binding;structural molecule activity	basement membrane;collagen;collagen type V;extracellular matrix part;extracellular region part;fibrillar collagen	Amoebiasis;ECM-receptor interaction;Focal adhesion;Protein digestion and absorption	COLFI;Collagen;Laminin_G_2	Collagen;Completeproteome;Extracellularmatrix;Heparin-binding;Hydroxylation;Referenceproteome;Repeat;Secreted;Signal;Sulfation		GO:0001502;GO:0001568;GO:0002063;GO:0003007;GO:0006029;GO:0006928;GO:0007155;GO:0008152;GO:0008544;GO:0009058;GO:0009059;GO:0009100;GO:0009653;GO:0009887;GO:0009888;GO:0009987;GO:0016043;GO:0016337;GO:0016477;GO:0022610;GO:0030198;GO:0030199;GO:0032501;GO:0032502;GO:0032963;GO:0032964;GO:0035313;GO:0035989;GO:0040011;GO:0042472;GO:0043062;GO:0043170;GO:0043206;GO:0043588;GO:0044236;GO:0044237;GO:…	+	Core matrisome	Collagens	25	25	22	13.7	13.7	12.5	183.67
3547	Q08EA6;Q9D6Z6	Il1f8;Il36b	Interleukin-36 beta	-4.34294e-08	0	0	0.0278769	0.0226121	0.0176928			NaN	NaN	NaN	NaN	NaN	NaN	NaN	NaN	NaN	NaN	NaN	NaN	26.7033	26.605	25.6812	26.7081	26.2313	26.2798	26.503	26.7739	biological regulation;defense response;immune response;immune system process;inflammatory response;positive regulation of biological process;positive regulation of cell activation;positive regulation of cell differentiation;positive regulation of cellular process;positive regulation of cytokine production;positive regulation of developmental process;positive regulation of immune system process;po…	binding;cytokine activity;protein binding;receptor binding	extracellular region part;extracellular space		IL1	Completeproteome;Cytokine;Referenceproteome;Secreted		GO:0001817;GO:0001819;GO:0002376;GO:0002682;GO:0002684;GO:0002694;GO:0002696;GO:0006950;GO:0006952;GO:0006954;GO:0006955;GO:0009611;GO:0032675;GO:0032755;GO:0045580;GO:0045582;GO:0045595;GO:0045597;GO:0045619;GO:0045621;GO:0048518;GO:0048522;GO:0050789;GO:0050793;GO:0050794;GO:0050863;GO:0050865;GO:0050867;GO:0050870;GO:0050896;GO:0051094;GO:0051239;GO:0051240;GO:0051249;GO:0051251;GO:0065007;GO:…	+	Matrisome-associated	Secreted Factors	5	5	5	40.4	40.4	40.4	20.878
2711	P19221;Q3TJ94;H7BX99	F2	Prothrombin;Activation peptide fragment 1;Activation peptide fragment 2;Thrombin light chain;Thrombin heavy chain;Prothrombin	0.799131	1.08628	0.633998	0.047322	0.0176215	0.0155916			28.0402	27.8888	28.1382	28.2945	NaN	NaN	28.3971	27.6512	28.0453	28.3067	27.9657	28.0248	28.8005	28.3526	28.6938	28.5901	28.7881	28.6644	28.6797	28.3753	acute inflammatory response;acute-phase response;biological regulation;calcium ion homeostasis;cation homeostasis;cell activation;cell surface receptor linked signaling pathway;cellular calcium ion homeostasis;cellular cation homeostasis;cellular chemical homeostasis;cellular divalent inorganic cation homeostasis;cellular homeostasis;cellular ion homeostasis;cellular metal ion homeostasis;cellula…	binding;calcium ion binding;catalytic activity;cation binding;endopeptidase activity;hydrolase activity;ion binding;metal ion binding;molecular transducer activity;peptidase activity;peptidase activity, acting on L-amino acid peptides;receptor activity;serine hydrolase activity;serine-type endopeptidase activity;serine-type peptidase activity;signal transducer activity;signaling receptor activity…	extracellular region;extracellular region part;extracellular space	Complement and coagulation cascades;Neuroactive ligand-receptor interaction;Regulation of actin cytoskeleton	Gla;Kringle;Thrombin_light;Trypsin	3D-structure;Acutephase;Bloodcoagulation;Calcium;Cleavageonpairofbasicresidues;Completeproteome;Disulfidebond;Gamma-carboxyglutamicacid;Glycoprotein;Hemostasis;Hydrolase;Kringle;Protease;Referenceproteome;Repeat;Serineprotease;Signal;Zymogen		GO:0001558;GO:0001775;GO:0001932;GO:0001934;GO:0002526;GO:0006508;GO:0006873;GO:0006874;GO:0006875;GO:0006950;GO:0006952;GO:0006953;GO:0006954;GO:0007165;GO:0007166;GO:0007186;GO:0008152;GO:0008284;GO:0008360;GO:0009611;GO:0009889;GO:0009891;GO:0009892;GO:0009893;GO:0009966;GO:0009967;GO:0009987;GO:0010468;GO:0010522;GO:0010524;GO:0010556;GO:0010557;GO:0010562;GO:0010604;GO:0010605;GO:0010646;GO:…	+	Matrisome-associated	ECM Regulators	24	24	19	40.9	40.9	34.1	70.268
3399	P97352;Q545H7;A0A0A0MQ90	S100a13	Protein S100-A13	0.234417	0.0822299	0.071823	0.0313335	0.0160413	0.0136391			29.7681	30.2142	29.9552	30.5812	30.0111	30.2594	29.8683	30.0977	30.2277	30.3139	30.2791	30.4957	28.044	28.2654	28.2367	27.8792	28.1359	27.9265	28.5447	27.8823	biological regulation;cellular process;cytokine secretion;establishment of localization;establishment of localization in cell;establishment of protein localization;interleukin-1 alpha secretion;interleukin-1 secretion;positive regulation of biological process;positive regulation of cell communication;positive regulation of cell proliferation;positive regulation of cellular process;positive regula…	binding;calcium ion binding;cation binding;copper ion binding;ion binding;lipid binding;metal ion binding;transition metal ion binding;zinc ion binding	cell part;cytoplasmic part;cytosol;extracellular region part;extracellular space;intracellular membrane-bounded organelle;intracellular organelle;intracellular part;membrane-bounded organelle;nucleus;organelle;perinuclear region of cytoplasm		S_100	3D-structure;Calcium;Completeproteome;Copper;Cytoplasm;Lipid-binding;Metal-binding;Phosphoprotein;Proteintransport;Referenceproteome;Repeat;Secreted;Transport		GO:0006810;GO:0008284;GO:0008360;GO:0009306;GO:0009628;GO:0009966;GO:0009967;GO:0009987;GO:0010035;GO:0010038;GO:0010627;GO:0010646;GO:0010647;GO:0010740;GO:0015031;GO:0022603;GO:0022604;GO:0023051;GO:0023056;GO:0032940;GO:0042127;GO:0042221;GO:0043122;GO:0043123;GO:0045184;GO:0046688;GO:0046903;GO:0048518;GO:0048522;GO:0048583;GO:0048584;GO:0050663;GO:0050701;GO:0050703;GO:0050789;GO:0050793;GO:…	+	Matrisome-associated	Secreted Factors	9	9	9	83.7	83.7	83.7	11.158
3533	Q07076;Q922A2;Q3TJ49;Q8BP75;Q3UYL7;Q8CCV9	Anxa7	Annexin A7;Annexin	0.595373	-0.281909	-0.228662	0.0718896	0.0119514	0.0112803			29.7718	30.8641	30.4328	30.5517	30.4613	30.4278	29.677	29.7389	30.8655	30.3031	30.291	29.9425	31.3581	31.385	31.1842	31.2967	31.3903	31.3315	31.2061	31.3441	behavior;behavioral interaction between organisms;biological regulation;calcium ion homeostasis;cation homeostasis;cell proliferation;cell volume homeostasis;cellular calcium ion homeostasis;cellular cation homeostasis;cellular chemical homeostasis;cellular divalent inorganic cation homeostasis;cellular homeostasis;cellular ion homeostasis;cellular metal ion homeostasis;cellular process;cellular …	binding;calcium ion binding;calcium-dependent phospholipid binding;cation binding;ion binding;lipid binding;metal ion binding;phospholipid binding	cell part;chromaffin granule membrane;cytoplasmic part;cytoplasmic vesicle membrane;cytoplasmic vesicle part;cytosol;endoplasmic reticulum membrane;endoplasmic reticulum part;envelope;intracellular organelle part;intracellular part;membrane;membrane part;nuclear envelope;nuclear part;organelle;organelle envelope;organelle membrane;organelle part;plasma membrane;secretory granule membrane;vesicle;…		Annexin	Acetylation;Annexin;Calcium;Calcium/phospholipid-binding;Completeproteome;Referenceproteome;Repeat		GO:0006873;GO:0006874;GO:0006875;GO:0006884;GO:0006950;GO:0006970;GO:0007599;GO:0007610;GO:0008283;GO:0008360;GO:0009628;GO:0009651;GO:0009987;GO:0009992;GO:0019725;GO:0022603;GO:0022604;GO:0030003;GO:0030104;GO:0032501;GO:0035176;GO:0042592;GO:0048878;GO:0050789;GO:0050793;GO:0050794;GO:0050801;GO:0050878;GO:0050896;GO:0051128;GO:0051704;GO:0051705;GO:0055065;GO:0055074;GO:0055080;GO:0055082;GO:…	+	Matrisome-associated	ECM-affiliated Proteins	29	29	29	52.9	52.9	52.9	49.925
1895	E9QPZ3	Flg2		1.08911	-0.477548	-0.383109	0.0410309	0.011302	0.0103148			32.7811	33.3547	33.5452	33.891	33.2068	33.3363	33.4031	32.1897	33.2851	33.0948	32.827	32.4501	34.7066	34.7729	34.8592	34.892	34.5916	34.8604	35.0069	34.8169		binding;calcium ion binding;cation binding;ion binding;metal ion binding			S_100	Calcium;Completeproteome;Metal-binding;Referenceproteome;Repeat			+	Matrisome-associated	Secreted Factors	80	80	8	69	69	6.1	248.59
267	A0A0R4J039;Q9ESB3	Hrg	Histidine-rich glycoprotein	0.10103	0.0701561	0.0556982	-4.34294e-08	0	0			27.837	27.8684	28.1959	28.8206	28.0993	28.3775	27.3271	28.5388	28.1166	28.5661	28.7995	28.2715	NaN	NaN	NaN	NaN	NaN	NaN	NaN	NaN	anatomical structure formation involved in morphogenesis;angiogenesis;biological regulation;cell activation;cellular process;chemotaxis;defense response;defense response to fungus;developmental process;fibrinolysis;locomotion;multi-organism process;negative regulation of angiogenesis;negative regulation of behavior;negative regulation of biological process;negative regulation of blood coagulation…	binding;carbohydrate binding;cation binding;cysteine-type endopeptidase inhibitor activity;endopeptidase inhibitor activity;endopeptidase regulator activity;enzyme inhibitor activity;enzyme regulator activity;glycoprotein binding;glycosaminoglycan binding;heme binding;heparan sulfate proteoglycan binding;heparin binding;immunoglobulin binding;ion binding;iron ion binding;metal ion binding;pattern…	extracellular region			Angiogenesis;Bloodcoagulation;Chemotaxis;Cleavageonpairofbasicresidues;Completeproteome;Copper;Disulfidebond;Fibrinolysis;Glycoprotein;Hemostasis;Heparin-binding;Metal-binding;Referenceproteome;Repeat;Secreted;Signal;Zinc		GO:0001525;GO:0001558;GO:0001775;GO:0001932;GO:0001952;GO:0001954;GO:0002682;GO:0002684;GO:0002831;GO:0002833;GO:0002834;GO:0002836;GO:0002837;GO:0002839;GO:0006935;GO:0006950;GO:0006952;GO:0007162;GO:0008285;GO:0009605;GO:0009607;GO:0009620;GO:0009987;GO:0010468;GO:0010543;GO:0010591;GO:0010593;GO:0010594;GO:0010596;GO:0010810;GO:0010811;GO:0010941;GO:0010942;GO:0016525;GO:0019220;GO:0019222;GO:…	+	Matrisome-associated	ECM Regulators	14	14	14	27.1	27.1	27.1	60.438
462	A6H584;A0A140T8W1;A0A140T8T7	Col6a5	Collagen alpha-5(VI) chain	1.13166	1.14339	0.726992	-4.34294e-08	0	0			NaN	NaN	NaN	25.7938	NaN	25.835	NaN	26.4561	26.4776	27.2611	25.5535	26.1074	NaN	NaN	NaN	NaN	NaN	NaN	NaN	NaN	biological adhesion;cell adhesion;cellular process		collagen;extracellular matrix part;extracellular region;extracellular region part		Collagen;VWA	Celladhesion;Collagen;Completeproteome;Extracellularmatrix;Glycoprotein;Hydroxylation;Referenceproteome;Repeat;Secreted;Signal		GO:0007155;GO:0009987;GO:0022610	+	Core matrisome	Collagens	23	14	14	9.9	5.9	5.9	289.57
652	A2AJ76	Hmcn2	Hemicentin-2	1.94103	1.24957	0.889715	-4.34294e-08	0	0	+		26.2395	26.0595	25.4013	NaN	NaN	NaN	26.5806	26.7233	26.7763	26.4645	26.1648	26.025	NaN	NaN	NaN	NaN	NaN	NaN	NaN	NaN	response to stimulus	binding;calcium ion binding;cation binding;ion binding;metal ion binding	basement membrane;cell cortex;cell junction;cell part;cytoplasmic part;extracellular matrix part;extracellular region part;intracellular part		cEGF;EGF_CA;G2F;I-set	Alternativesplicing;Calcium;Completeproteome;Disulfidebond;EGF-likedomain;Extracellularmatrix;Glycoprotein;Immunoglobulindomain;Phosphoprotein;Referenceproteome;Repeat;Secreted;Sensorytransduction;Signal		GO:0050896	+	Core matrisome	ECM Glycoproteins	12	12	11	3.1	3.1	2.8	547.19
753	P49300;A2CF65;Q3TCD3;F8WHB7;J3QPR7	Clec10a	C-type lectin domain family 10 member A	2.0978	0.76321	0.619931	-4.34294e-08	0	0			26.9082	28.0409	27.4674	28.2859	28.1914	28.2863	28.6039	28.6422	28.5325	28.5497	28.664	28.7672	NaN	NaN	NaN	NaN	NaN	NaN	NaN	NaN		binding;carbohydrate binding	cell part;integral to membrane;intrinsic to membrane;membrane part		Lectin_C;Lectin_N	Calcium;Completeproteome;Directproteinsequencing;Disulfidebond;Glycoprotein;Lectin;Membrane;Referenceproteome;Signal-anchor;Transmembrane;Transmembranehelix			+	Matrisome-associated	ECM-affiliated Proteins	11	6	6	39.1	22.7	22.7	34.595
838	A6X935;E9Q5L2;E9PVD2;A0A0R4J1N1	Itih4	Inter alpha-trypsin inhibitor, heavy chain 4	0.320554	0.225032	0.172398	-4.34294e-08	0	0			26.9997	27.1678	27.2493	28.2713	27.4377	27.5764	26.7038	28.1327	27.4001	27.874	28.3833	27.5584	NaN	NaN	NaN	NaN	NaN	NaN	NaN	NaN	acute inflammatory response;acute-phase response;amine metabolic process;aminoglycan metabolic process;carbohydrate metabolic process;defense response;glycosaminoglycan metabolic process;hyaluronan metabolic process;inflammatory response;macromolecule metabolic process;metabolic process;nitrogen compound metabolic process;polysaccharide metabolic process;primary metabolic process;response to stim…	endopeptidase inhibitor activity;endopeptidase regulator activity;enzyme inhibitor activity;enzyme regulator activity;peptidase inhibitor activity;peptidase regulator activity;serine-type endopeptidase inhibitor activity	cell part;cytoplasm;extracellular region;intracellular part;membrane;plasma membrane		ITI_HC_C;VIT;VWA	Acutephase;Alternativesplicing;Coiledcoil;Completeproteome;Disulfidebond;Glycoprotein;Proteaseinhibitor;Referenceproteome;Secreted;Serineproteaseinhibitor;Signal		GO:0002526;GO:0005975;GO:0005976;GO:0006022;GO:0006807;GO:0006950;GO:0006952;GO:0006953;GO:0006954;GO:0008152;GO:0009308;GO:0009611;GO:0030203;GO:0030212;GO:0043170;GO:0044238;GO:0050896	+	Matrisome-associated	ECM Regulators	22	20	20	26.2	24.3	24.3	104.66
1167	B9EK79	Col6a6		1.40532	2.07177	1.10528	-4.34294e-08	0	0	+		NaN	NaN	NaN	NaN	NaN	28.0627	27.3846	NaN	NaN	28.3283	28.0033	28.1464	NaN	NaN	NaN	NaN	NaN	NaN	NaN	NaN			extracellular matrix;extracellular region part		VWA				+	Core matrisome	Collagens	41	1	1	40.9	1.9	1.9	130.9
1376	D3YUU6	Crnn		2.31986	2.33481	1.41743	-4.34294e-08	0	0	+		NaN	NaN	NaN	NaN	NaN	NaN	NaN	27.0186	28.391	NaN	27.9989	26.9484	NaN	NaN	NaN	NaN	NaN	NaN	NaN	NaN	biological adhesion;cell adhesion;cell-cell adhesion;cellular process;response to abiotic stimulus;response to heat;response to stimulus;response to stress;response to temperature stimulus	binding;calcium ion binding;cation binding;ion binding;metal ion binding	cell part;membrane		S_100	Calcium;Completeproteome;Metal-binding;Referenceproteome		GO:0006950;GO:0007155;GO:0009266;GO:0009408;GO:0009628;GO:0009987;GO:0016337;GO:0022610;GO:0050896	+	Matrisome-associated	Secreted Factors	16	16	16	49	49	49	58.04
1945	Q3UBR4;F6WR04;Q8BSZ5;Q3UD32;O70370;Q3U5K1;Q99M14	Ctss	Cathepsin S	3.30332	2.24755	1.55558	-4.34294e-08	0	0	+		26.1573	26.7569	NaN	27.0234	26.1505	25.9685	27.6606	27.8449	29.1689	29.2569	28.2344	27.9752	NaN	NaN	NaN	NaN	NaN	NaN	NaN	NaN	adaptive immune response;cellular process;cellular response to chemical stimulus;cellular response to endogenous stimulus;cellular response to hormone stimulus;cellular response to organic substance;cellular response to stimulus;cellular response to thyroid hormone stimulus;immune response;immune system process;macromolecule metabolic process;metabolic process;primary metabolic process;protein me…	catalytic activity;cysteine-type peptidase activity;hydrolase activity;peptidase activity;peptidase activity, acting on L-amino acid peptides	cell part;cytoplasmic part;early endosome lumen;endosomal part;endosome lumen;intracellular membrane-bounded organelle;intracellular organelle;intracellular organelle lumen;intracellular organelle part;intracellular part;lysosome;lytic vacuole;membrane;membrane-bounded organelle;membrane-enclosed lumen;organelle;organelle lumen;organelle part;vacuole	Antigen processing and presentation;ko05152;Lysosome;Phagosome	Inhibitor_I29;Peptidase_C1	3D-structure;Completeproteome;Disulfidebond;Glycoprotein;Hydrolase;Lysosome;Protease;Referenceproteome;Signal;Thiolprotease;Zymogen		GO:0002250;GO:0002376;GO:0006508;GO:0006955;GO:0008152;GO:0009719;GO:0009725;GO:0009987;GO:0010033;GO:0019538;GO:0032870;GO:0042221;GO:0043170;GO:0044238;GO:0050896;GO:0051716;GO:0070887;GO:0071310;GO:0071495;GO:0097066;GO:0097067	+	Matrisome-associated	ECM Regulators	6	6	6	31.9	31.9	31.9	36.78
2013	F8WIT2;Q3TUI1;Q99JX6;Q3V2Z4;Q8CEX0	Anxa6	Annexin	0.147225	0.488477	0.213471	-4.34294e-08	0	0			NaN	28.1518	28.2322	28.6036	NaN	NaN	NaN	28.31	28.3499	28.3605	NaN	28.2081	NaN	NaN	NaN	NaN	NaN	NaN	NaN	NaN	biological regulation;calcium ion transport;cation transport;divalent inorganic cation transport;divalent metal ion transport;establishment of localization;ion transport;metal ion transport;regulation of biological process;regulation of multicellular organismal process;regulation of muscle contraction;regulation of muscle system process;regulation of system process;transport	binding;calcium ion binding;calcium-dependent phospholipid binding;cation binding;ion binding;lipid binding;metal ion binding;phospholipid binding	cell part;cytoplasmic part;intracellular part;perinuclear region of cytoplasm		Annexin	Annexin;Calcium;Calcium/phospholipid-binding;Completeproteome;Referenceproteome;Repeat		GO:0006810;GO:0006811;GO:0006812;GO:0006816;GO:0006937;GO:0030001;GO:0044057;GO:0050789;GO:0051234;GO:0051239;GO:0065007;GO:0070838;GO:0072511;GO:0090257	+	Matrisome-associated	ECM-affiliated Proteins	69	1	1	82.8	5.2	5.2	75.288
2184	Q80WW4;Q9D6A7;I7HJI5;Q3TJ69;Q9DAV6;Q6P217	Serpinb9c;Serpinb9b		1.05454	2.17692	1.0114	-4.34294e-08	0	0	+		28.3109	28.3848	NaN	NaN	NaN	NaN	NaN	28.2046	29.2044	29.0698	28.2512	28.1191	NaN	NaN	NaN	NaN	NaN	NaN	NaN	NaN	biological regulation;cell death;cellular process;cytolysis;death;regulation of biological process;regulation of macromolecule metabolic process;regulation of metabolic process;regulation of primary metabolic process;regulation of protein metabolic process;regulation of proteolysis	endopeptidase inhibitor activity;endopeptidase regulator activity;enzyme inhibitor activity;enzyme regulator activity;peptidase inhibitor activity;peptidase regulator activity;serine-type endopeptidase inhibitor activity	cell part;cytoplasm;intracellular part	Amoebiasis	Serpin	Completeproteome;Referenceproteome		GO:0008219;GO:0009987;GO:0016265;GO:0019222;GO:0019835;GO:0030162;GO:0050789;GO:0051246;GO:0060255;GO:0065007;GO:0080090	+	Matrisome-associated	ECM Regulators	2	2	2	6.2	6.2	6.2	38.655
2202	J3QPE5	Gm5849		3.15876	-3.21048	-1.92825	-4.34294e-08	0	0	+		27.452	28.6819	29.1296	29.4244	27.5691	27.9463	27.6466	NaN	NaN	NaN	NaN	NaN	NaN	NaN	NaN	NaN	NaN	NaN	NaN	NaN		binding;calcium ion binding;cation binding;ion binding;metal ion binding			S_100	Completeproteome;Referenceproteome			+	Matrisome-associated	Secreted Factors	3	3	3	33.3	33.3	33.3	13.526
2255	O08797	Serpinb9		0.667361	0.837465	0.512926	-4.34294e-08	0	0			25.9363	26.8869	26.2813	26.6566	26.1235	NaN	NaN	27.2523	27.206	27.2718	26.8045	27.4201	NaN	NaN	NaN	NaN	NaN	NaN	NaN	NaN	acute inflammatory response;acute inflammatory response to antigenic stimulus;adaptive immune response;adaptive immune response based on somatic recombination of immune receptors built from immunoglobulin superfamily domains;biological regulation;cell killing;defense response;defense response to bacterium;immune effector process;immune response;immune system process;induction of apoptosis;inducti…	endopeptidase inhibitor activity;endopeptidase regulator activity;enzyme inhibitor activity;enzyme regulator activity;peptidase inhibitor activity;peptidase regulator activity;serine-type endopeptidase inhibitor activity	cell part;cytoplasm;intracellular part	Amoebiasis	Serpin	Completeproteome;Referenceproteome		GO:0001906;GO:0001909;GO:0001913;GO:0002250;GO:0002252;GO:0002376;GO:0002437;GO:0002438;GO:0002443;GO:0002449;GO:0002456;GO:0002460;GO:0002526;GO:0006917;GO:0006950;GO:0006952;GO:0006954;GO:0006955;GO:0009607;GO:0009611;GO:0009617;GO:0010941;GO:0010942;GO:0012502;GO:0019222;GO:0030162;GO:0042742;GO:0042981;GO:0043065;GO:0043066;GO:0043067;GO:0043068;GO:0043069;GO:0048518;GO:0048519;GO:0048522;GO:…	+	Matrisome-associated	ECM Regulators	8	8	8	25.1	25.1	25.1	42.259
2442	O88200	Clec11a	C-type lectin domain family 11 member A	0.563327	-0.385057	-0.289042	-4.34294e-08	0	0			NaN	25.0055	24.8699	24.8516	NaN	25.4866	NaN	NaN	NaN	NaN	NaN	NaN	NaN	NaN	NaN	NaN	NaN	NaN	NaN	NaN	biological regulation;positive regulation of biological process;positive regulation of cell proliferation;positive regulation of cellular process;regulation of biological process;regulation of cell proliferation;regulation of cellular process	binding;carbohydrate binding;growth factor activity;protein binding;receptor binding	cell part;centrosome;cytoplasm;cytoplasmic part;cytoskeletal part;extracellular region;intracellular non-membrane-bounded organelle;intracellular organelle;intracellular organelle part;intracellular part;microtubule organizing center;non-membrane-bounded organelle;organelle;organelle part		Lectin_C	Completeproteome;Cytoplasm;Disulfidebond;Glycoprotein;Growthfactor;Lectin;Referenceproteome;Secreted;Signal		GO:0008284;GO:0042127;GO:0048518;GO:0048522;GO:0050789;GO:0050794;GO:0065007	+	Matrisome-associated	ECM-affiliated Proteins	3	3	3	10.4	10.4	10.4	36.451
2650	Q3U6I5;P14106;Q3US82	C1qb	Complement C1q subcomponent subunit B	0.652967	0.933016	0.543397	-4.34294e-08	0	0			NaN	NaN	NaN	NaN	NaN	NaN	26.565	27.1528	26.9869	NaN	NaN	NaN	NaN	NaN	NaN	NaN	NaN	NaN	NaN	NaN	activation of immune response;anatomical structure development;biological regulation;complement activation;complement activation, classical pathway;defense response;developmental process;humoral immune response;immune effector process;immune response;immune system process;innate immune response;inner ear development;macromolecule metabolic process;metabolic process;positive regulation of biologic…	binding;identical protein binding;protein binding;protein dimerization activity;protein homodimerization activity	collagen;extracellular matrix part;extracellular region part	Chagas disease (American trypanosomiasis);Complement and coagulation cascades;Prion diseases;Staphylococcus aureus infection;Systemic lupus erythematosus	C1q;Collagen	Collagen;Complementpathway;Completeproteome;Disulfidebond;Glycoprotein;Hydroxylation;Immunity;Innateimmunity;Pyrrolidonecarboxylicacid;Referenceproteome;Repeat;Secreted;Signal		GO:0002252;GO:0002253;GO:0002376;GO:0002682;GO:0002684;GO:0006950;GO:0006952;GO:0006955;GO:0006956;GO:0006958;GO:0006959;GO:0008152;GO:0019538;GO:0032502;GO:0043170;GO:0044238;GO:0045087;GO:0048518;GO:0048583;GO:0048584;GO:0048839;GO:0048856;GO:0050776;GO:0050778;GO:0050789;GO:0050896;GO:0065007;GO:0072376	+	Matrisome-associated	ECM-affiliated Proteins	5	5	5	22.1	22.1	22.1	26.751
3246	Q496W1;P62818	S100a3	Protein S100-A3	1.4661	1.13176	0.774262	-4.34294e-08	0	0			NaN	26.9595	NaN	NaN	NaN	26.1288	27.099	25.828	26.9869	26.1065	27.5182	26.5392	NaN	NaN	NaN	NaN	NaN	NaN	NaN	NaN		binding;calcium ion binding;cation binding;ion binding;metal ion binding	cell part;cytoplasm;intracellular part		S_100	Calcium;Citrullination;Completeproteome;Cytoplasm;Disulfidebond;Metal-binding;Referenceproteome;Repeat;Zinc			+	Matrisome-associated	Secreted Factors	8	8	8	88.1	88.1	88.1	11.747
3489	Q03734	Serpina3m	Serine protease inhibitor A3M	0.339024	0.237213	0.181442	-4.34294e-08	0	0			26.4604	26.7282	26.533	27.2406	26.4435	26.4396	25.5987	27.1984	26.6482	27.4127	27.3652	27.0454	NaN	NaN	NaN	NaN	NaN	NaN	NaN	NaN	biological regulation;regulation of biological process;regulation of macromolecule metabolic process;regulation of metabolic process;regulation of primary metabolic process;regulation of protein metabolic process;regulation of proteolysis;response to chemical stimulus;response to cytokine stimulus;response to endogenous stimulus;response to hormone stimulus;response to organic substance;response …	endopeptidase inhibitor activity;endopeptidase regulator activity;enzyme inhibitor activity;enzyme regulator activity;peptidase inhibitor activity;peptidase regulator activity;serine-type endopeptidase inhibitor activity	extracellular region		Serpin	Completeproteome;Directproteinsequencing;Glycoprotein;Proteaseinhibitor;Referenceproteome;Secreted;Serineproteaseinhibitor;Signal		GO:0009719;GO:0009725;GO:0010033;GO:0019222;GO:0030162;GO:0034097;GO:0042221;GO:0043434;GO:0050789;GO:0050896;GO:0051246;GO:0060255;GO:0065007;GO:0080090	+	Matrisome-associated	ECM Regulators	13	6	6	38	16	16	47.064
3515	Q8BYY9;Q05A44	Serpina3b	Serine protease inhibitor A3B	0.936562	-0.775374	-0.534676	-4.34294e-08	0	0			29.0973	29.7081	30.2442	30.7731	28.5704	28.9525	28.6269	27.8843	29.4656	29.7851	28.3042	28.6273	NaN	NaN	NaN	NaN	NaN	NaN	NaN	NaN	biological regulation;regulation of biological process;regulation of macromolecule metabolic process;regulation of metabolic process;regulation of primary metabolic process;regulation of protein metabolic process;regulation of proteolysis	endopeptidase inhibitor activity;endopeptidase regulator activity;enzyme inhibitor activity;enzyme regulator activity;peptidase inhibitor activity;peptidase regulator activity;serine-type endopeptidase inhibitor activity	extracellular region		Serpin	Completeproteome;Glycoprotein;Proteaseinhibitor;Referenceproteome;Secreted;Serineproteaseinhibitor;Signal		GO:0019222;GO:0030162;GO:0050789;GO:0051246;GO:0060255;GO:0065007;GO:0080090	+	Matrisome-associated	ECM Regulators	11	11	8	29.5	29.5	22.9	47.414
3630	Q2UY11	Col28a1	Collagen alpha-1(XXVIII) chain	0.710266	0.917664	0.552654	-4.34294e-08	0	0			26.1782	NaN	26.4012	26.8146	26.2276	26.3819	NaN	27.7793	27.1485	28.182	26.6538	27.4748	NaN	NaN	NaN	NaN	NaN	NaN	NaN	NaN	biological adhesion;cell adhesion;cellular process	endopeptidase inhibitor activity;endopeptidase regulator activity;enzyme inhibitor activity;enzyme regulator activity;peptidase inhibitor activity;peptidase regulator activity;serine-type endopeptidase inhibitor activity	basement membrane;collagen;extracellular matrix part;extracellular region part		Collagen;Kunitz_BPTI;VWA	Alternativesplicing;Basementmembrane;Celladhesion;Collagen;Completeproteome;Disulfidebond;Extracellularmatrix;Proteaseinhibitor;Referenceproteome;Repeat;Secreted;Serineproteaseinhibitor;Signal		GO:0007155;GO:0009987;GO:0022610	+	Core matrisome	Collagens	8	8	8	7.9	7.9	7.9	118.75
3661	Q3TAF9	Bgn		0.710516	-0.957211	-0.566819	-4.34294e-08	0	0			NaN	26.5539	26.4959	NaN	27.2105	26.87	26.8651	NaN	26.144	NaN	NaN	NaN	NaN	NaN	NaN	NaN	NaN	NaN	NaN	NaN	amine metabolic process;aminoglycan metabolic process;carbohydrate metabolic process;cellular macromolecule metabolic process;cellular metabolic process;cellular process;cellular protein metabolic process;chondroitin sulfate metabolic process;glycosaminoglycan metabolic process;macromolecule metabolic process;macromolecule modification;metabolic process;nitrogen compound metabolic process;peptide…	binding;carbohydrate binding;extracellular matrix binding;glycosaminoglycan binding;pattern binding;polysaccharide binding	cell part;cell surface;extracellular matrix;extracellular region part;intracellular;membrane;plasma membrane;sarcolemma		LRRNT	Leucine-richrepeat;Repeat		GO:0005975;GO:0005976;GO:0006022;GO:0006464;GO:0006790;GO:0006807;GO:0008152;GO:0009308;GO:0009987;GO:0018149;GO:0018193;GO:0018209;GO:0019538;GO:0019800;GO:0030203;GO:0030204;GO:0043170;GO:0043412;GO:0044237;GO:0044238;GO:0044260;GO:0044267	+	Core matrisome	Proteoglycans	21	2	2	58.5	8.9	8.9	41.641
3963	Q62507;Q3U0Z1	Coch	Cochlin	2.23274	-0.988904	-0.77042	-4.34294e-08	0	0			27.9224	28.4701	28.531	27.3295	28.7849	28.912	27.7954	26.841	27.2496	27.0397	27.565	27.5257	NaN	NaN	NaN	NaN	NaN	NaN	NaN	NaN	biological regulation;multicellular organismal process;neurological system process;regulation of anatomical structure morphogenesis;regulation of biological process;regulation of biological quality;regulation of cell morphogenesis;regulation of cell shape;regulation of cellular component organization;regulation of cellular process;regulation of developmental process;sensory perception;sensory per…		extracellular region part;extracellular space		LCCL;VWA	Completeproteome;Disulfidebond;Glycoprotein;Hearing;Referenceproteome;Repeat;Secreted;Signal		GO:0003008;GO:0007600;GO:0007605;GO:0008360;GO:0022603;GO:0022604;GO:0032501;GO:0050789;GO:0050793;GO:0050794;GO:0050877;GO:0050954;GO:0051128;GO:0065007;GO:0065008	+	Core matrisome	ECM Glycoproteins	9	9	9	21	21	21	59.949
4015	Q3U4U1	Postn		2.83063	3.04464	1.78857	-4.34294e-08	0	0	+		NaN	NaN	NaN	NaN	NaN	NaN	28.4714	28.3742	NaN	28.4285	28.374	28.5555	NaN	NaN	NaN	NaN	NaN	NaN	NaN	NaN	anatomical structure development;biological regulation;cellular component organization;cellular component organization at cellular level;cellular component organization or biogenesis;cellular component organization or biogenesis at cellular level;cellular process;developmental process;extracellular matrix organization;extracellular structure organization;regulation of biological process;regulatio…				Fasciclin			GO:0008593;GO:0009888;GO:0009966;GO:0009987;GO:0016043;GO:0023051;GO:0030198;GO:0032502;GO:0043062;GO:0048583;GO:0048856;GO:0050789;GO:0050794;GO:0065007;GO:0071840;GO:0071841;GO:0071842	+	Core matrisome	ECM Glycoproteins	47	1	0	66.3	1.7	0	87.069
4485	Q59IW6;Q59IW9;Q59IW7;Q59IW5;B2RWZ0;Q59IW8;E9Q8E3;Q8BUA2;Q8BKQ1	Abi3bp		0.118428	-0.0790596	-0.063083	-4.34294e-08	0	0			27.3991	28.099	28.6327	28.8108	27.8154	28.2829	27.815	28.1207	28.539	28.4533	27.7714	27.8661	NaN	NaN	NaN	NaN	NaN	NaN	NaN	NaN	biological regulation;cellular component organization;cellular component organization at cellular level;cellular component organization or biogenesis;cellular component organization or biogenesis at cellular level;cellular process;extracellular matrix organization;extracellular structure organization;positive regulation of biological process;positive regulation of cell adhesion;positive regulatio…	binding;carbohydrate binding;collagen binding;glycosaminoglycan binding;heparin binding;pattern binding;polysaccharide binding;protein binding	extracellular matrix;extracellular region part;extracellular space;interstitial matrix;proteinaceous extracellular matrix		fn3	Completeproteome;Referenceproteome		GO:0009987;GO:0010810;GO:0010811;GO:0016043;GO:0030155;GO:0030198;GO:0043062;GO:0045785;GO:0048518;GO:0048522;GO:0050789;GO:0050794;GO:0065007;GO:0071840;GO:0071841;GO:0071842	+	Core matrisome	ECM Glycoproteins	16	16	16	15	15	15	129.54
5170	Q8BJD1	Itih5	Inter-alpha-trypsin inhibitor heavy chain H5	0.392626	-0.568446	-0.34374	-4.34294e-08	0	0			27.0314	27.3943	26.4007	27.4076	27.206	26.9392	NaN	27.1192	27.2425	26.8948	27.0261	27.3518	NaN	NaN	NaN	NaN	NaN	NaN	NaN	NaN	amine metabolic process;aminoglycan metabolic process;carbohydrate metabolic process;glycosaminoglycan metabolic process;hyaluronan metabolic process;macromolecule metabolic process;metabolic process;nitrogen compound metabolic process;polysaccharide metabolic process;primary metabolic process	endopeptidase inhibitor activity;endopeptidase regulator activity;enzyme inhibitor activity;enzyme regulator activity;peptidase inhibitor activity;peptidase regulator activity;serine-type endopeptidase inhibitor activity	extracellular region		ITI_HC_C;VIT;VWA	Completeproteome;Glycoprotein;Proteaseinhibitor;Referenceproteome;Secreted;Serineproteaseinhibitor;Signal		GO:0005975;GO:0005976;GO:0006022;GO:0006807;GO:0008152;GO:0009308;GO:0030203;GO:0030212;GO:0043170;GO:0044238	+	Matrisome-associated	ECM Regulators	18	18	18	23.2	23.2	23.2	106.75
5201	Q8BM11;Q6YCI4;Q14CG3	Tgm6		1.83685	-1.4758	-0.983577	-4.34294e-08	0	0	+		25.7617	27.7405	26.731	27.9594	26.0696	27.0092	NaN	NaN	26.6816	25.5124	NaN	26.0931	NaN	NaN	NaN	NaN	NaN	NaN	NaN	NaN	cellular macromolecule metabolic process;cellular metabolic process;cellular process;cellular protein metabolic process;macromolecule metabolic process;macromolecule modification;metabolic process;peptide cross-linking;primary metabolic process;protein metabolic process;protein modification process	binding;catalytic activity;cation binding;ion binding;metal ion binding;protein-glutamine gamma-glutamyltransferase activity;transferase activity;transferase activity, transferring acyl groups;transferase activity, transferring amino-acyl groups			Transglut_C;Transglut_core;Transglut_N	Acyltransferase;Calcium;Completeproteome;Metal-binding;Referenceproteome;Transferase		GO:0006464;GO:0008152;GO:0009987;GO:0018149;GO:0019538;GO:0043170;GO:0043412;GO:0044237;GO:0044238;GO:0044260;GO:0044267	+	Matrisome-associated	ECM Regulators	12	12	12	23.8	23.8	23.8	79.208
5651	Q8R2Z5	Vwa1	von Willebrand factor A domain-containing protein 1	5.56041	2.07719	1.70178	-4.34294e-08	0	0	+		NaN	NaN	NaN	NaN	NaN	NaN	26.7679	26.8596	26.3971	26.6604	26.3279	26.6234	NaN	NaN	NaN	NaN	NaN	NaN	NaN	NaN	behavior;behavioral response to pain;cellular component organization;cellular component organization at cellular level;cellular component organization or biogenesis;cellular component organization or biogenesis at cellular level;cellular process;extracellular matrix organization;extracellular structure organization;multicellular organismal process;multicellular organismal response to stress;respo…	binding;identical protein binding;protein binding	basement membrane;extracellular matrix;extracellular matrix part;extracellular region part;interstitial matrix;proteinaceous extracellular matrix		fn3;VWA	Alternativesplicing;Basementmembrane;Completeproteome;Disulfidebond;Extracellularmatrix;Glycoprotein;Referenceproteome;Repeat;Secreted;Signal		GO:0006950;GO:0007610;GO:0009987;GO:0016043;GO:0030198;GO:0032501;GO:0033555;GO:0043062;GO:0048265;GO:0048266;GO:0050896;GO:0071840;GO:0071841;GO:0071842	+	Core matrisome	ECM Glycoproteins	5	5	5	17.6	17.6	17.6	44.708
5780	Q9D3M4;Q91V77;P56565;Q9JL08	S100a1;S100A1	Protein S100;Protein S100-A1	3.01107	3.30335	1.92327	-4.34294e-08	0	0	+		NaN	NaN	NaN	NaN	NaN	NaN	NaN	28.1547	28.3978	28.2673	28.5198	28.1597	NaN	NaN	NaN	NaN	NaN	NaN	NaN	NaN	biological regulation;negative regulation of biological process;negative regulation of biosynthetic process;negative regulation of cellular biosynthetic process;negative regulation of cellular macromolecule biosynthetic process;negative regulation of cellular metabolic process;negative regulation of cellular process;negative regulation of gene expression;negative regulation of macromolecule biosy…	binding;calcium ion binding;cation binding;ion binding;metal ion binding	cell part;cytoplasmic part;endoplasmic reticulum;intracellular membrane-bounded organelle;intracellular organelle;intracellular part;membrane-bounded organelle;nucleus;organelle;sarcoplasmic reticulum		S_100	Calcium;Completeproteome;Cytoplasm;Metal-binding;Referenceproteome;Repeat;S-nitrosylation;Zinc		GO:0000122;GO:0006355;GO:0006357;GO:0009889;GO:0009890;GO:0009892;GO:0010468;GO:0010556;GO:0010558;GO:0010605;GO:0010629;GO:0019219;GO:0019222;GO:0031323;GO:0031324;GO:0031326;GO:0031327;GO:0045892;GO:0045934;GO:0048519;GO:0048523;GO:0050789;GO:0050794;GO:0051171;GO:0051172;GO:0051252;GO:0051253;GO:0060255;GO:0065007;GO:0080090;GO:2000112;GO:2000113	+	Matrisome-associated	Secreted Factors	3	3	3	52.1	52.1	52.1	10.487
5834	Q91X72;Q8K1U6	Hpx	Hemopexin	0.546506	0.279888	0.224397	-4.34294e-08	0	0			30.6746	30.8092	30.5646	31.193	31.4018	31.5907	31.4171	31.3543	30.5426	31.1774	31.8188	31.603	NaN	NaN	NaN	NaN	NaN	NaN	NaN	NaN	biological regulation;cellular metabolic process;cellular process;cofactor metabolic process;establishment of localization;heme metabolic process;hemoglobin metabolic process;heterocycle metabolic process;macromolecule metabolic process;metabolic process;nitrogen compound metabolic process;pigment metabolic process;porphyrin-containing compound metabolic process;positive regulation of adaptive im…	binding;cation binding;ion binding;metal ion binding	extracellular region part;extracellular space		Hemopexin	Completeproteome;Disulfidebond;Glycoprotein;Heme;Iron;Metal-binding;Referenceproteome;Repeat;Secreted;Signal;Transport		GO:0001932;GO:0001934;GO:0001959;GO:0001961;GO:0002637;GO:0002639;GO:0002682;GO:0002684;GO:0002697;GO:0002699;GO:0002700;GO:0002702;GO:0002703;GO:0002705;GO:0002706;GO:0002708;GO:0002712;GO:0002714;GO:0002819;GO:0002821;GO:0002822;GO:0002824;GO:0002889;GO:0002891;GO:0002920;GO:0002922;GO:0002923;GO:0002925;GO:0006778;GO:0006807;GO:0006810;GO:0008152;GO:0009893;GO:0009966;GO:0009967;GO:0009987;GO:…	+	Matrisome-associated	ECM-affiliated Proteins	30	30	30	69.6	69.6	69.6	51.317
6330	Q9D3P1	Tchhl1	Trichohyalin-like protein 1	1.5744	1.22163	0.830777	-4.34294e-08	0	0	+		NaN	NaN	NaN	NaN	NaN	NaN	NaN	NaN	27.553	25.7567	27.0659	25.8239	NaN	NaN	NaN	NaN	NaN	NaN	NaN	NaN		binding;calcium ion binding;cation binding;ion binding;metal ion binding			S_100	Completeproteome;Referenceproteome			+	Matrisome-associated	Secreted Factors	34	34	34	72.6	72.6	72.6	70.706
2524	P02463;A0A1B0GRC0	Col4a1	Collagen alpha-1(IV) chain;Arresten	0.0298155	0.0835953	0.0422371	0.0349175	-0.0228705	-0.0186521			28.7747	27.8333	28.7796	29.2629	28.9157	NaN	29.4347	NaN	28.3514	28.6901	28.388	28.6464	28.7938	28.0484	28.8963	28.8507	28.5848	28.376	28.6554	28.8814	anatomical structure formation involved in morphogenesis;angiogenesis;cellular component organization;cellular component organization or biogenesis;cellular process;cellular response to acid;cellular response to amine stimulus;cellular response to amino acid stimulus;cellular response to chemical stimulus;cellular response to endogenous stimulus;cellular response to organic nitrogen;cellular resp…	extracellular matrix structural constituent;structural molecule activity	basal lamina;collagen;collagen type IV;extracellular matrix part;extracellular region part;neuromuscular junction;sheet-forming collagen;synapse	Amoebiasis;ECM-receptor interaction;Focal adhesion;Pathways in cancer;Protein digestion and absorption;Small cell lung cancer	C4;Collagen	Angiogenesis;Basementmembrane;Collagen;Completeproteome;Disulfidebond;Extracellularmatrix;Glycoprotein;Hydroxylation;Referenceproteome;Repeat;Secreted;Signal	Sec61alpha-CollagenIV-Hsp47 complex	GO:0001101;GO:0001525;GO:0007528;GO:0009719;GO:0009987;GO:0010033;GO:0010243;GO:0014075;GO:0016043;GO:0032502;GO:0042221;GO:0043200;GO:0048646;GO:0050808;GO:0050896;GO:0051716;GO:0070887;GO:0071229;GO:0071230;GO:0071310;GO:0071417;GO:0071418;GO:0071495;GO:0071840	+	Core matrisome	Collagens	6	6	1	4	4	0.6	160.68
3468	Q01149;Q3TX57;Q3TU64;Q3TUE2;Q3TP88	Col1a2	Collagen alpha-2(I) chain	4.10062	-0.785744	-0.699707	0.134324	-0.0376024	-0.0340108			35.4017	36.0286	35.3078	35.4847	35.3269	35.2582	34.7136	34.6935	34.7102	34.8036	34.5157	34.657	33.7017	33.8475	33.5819	33.8863	33.7714	33.8138	33.8012	33.4808	anatomical structure development;anatomical structure morphogenesis;biological regulation;blood vessel development;cell surface receptor linked signaling pathway;cellular component assembly;cellular component organization;cellular component organization at cellular level;cellular component organization or biogenesis;cellular component organization or biogenesis at cellular level;cellular process;…	binding;cation binding;extracellular matrix structural constituent;ion binding;metal ion binding;structural molecule activity	collagen;collagen type I;extracellular matrix part;extracellular membrane-bounded organelle;extracellular organelle;extracellular region part;extracellular space;extracellular vesicular exosome;fibrillar collagen;membrane-bounded organelle;membrane-bounded vesicle;organelle;vesicle	Amoebiasis;ECM-receptor interaction;Focal adhesion;Protein digestion and absorption	COLFI;Collagen	Calcium;Collagen;Completeproteome;Disulfidebond;Extracellularmatrix;Glycoprotein;Hydroxylation;Metal-binding;Pyrrolidonecarboxylicacid;Referenceproteome;Repeat;Secreted;Signal		GO:0001101;GO:0001501;GO:0001568;GO:0006461;GO:0007165;GO:0007166;GO:0007167;GO:0007178;GO:0007179;GO:0007264;GO:0007265;GO:0007266;GO:0008217;GO:0009653;GO:0009719;GO:0009987;GO:0010033;GO:0010243;GO:0014075;GO:0016043;GO:0022607;GO:0030198;GO:0030199;GO:0032502;GO:0035556;GO:0042221;GO:0043062;GO:0043200;GO:0043589;GO:0043933;GO:0048729;GO:0048730;GO:0048731;GO:0048856;GO:0050789;GO:0050794;GO:…	+	Core matrisome	Collagens	52	52	24	46.4	46.4	22.2	129.56
140	A0A0B4J1F9;Q3V203	Tchh		4.66008	3.47763	2.37081	0.111955	-0.050416	-0.043206	+		29.0092	29.7992	29.5376	29.8326	27.4615	29.8162	32.5273	31.7812	33.3478	32.7705	33.5877	32.3077	31.0817	31.6353	31.5112	31.0698	31.1975	31.2318	31.1544	31.5127	cellular component organization;cellular component organization at cellular level;cellular component organization or biogenesis;cellular component organization or biogenesis at cellular level;cellular process;cytoskeleton organization;intermediate filament cytoskeleton organization;intermediate filament organization;intermediate filament-based process;organelle organization	binding;binding, bridging;protein binding;protein binding, bridging						GO:0006996;GO:0007010;GO:0009987;GO:0016043;GO:0045103;GO:0045104;GO:0045109;GO:0071840;GO:0071841;GO:0071842	+	Matrisome-associated	Secreted Factors	221	221	220	81.9	81.9	81.9	208.22
2661	P14824;Q3UI56;Q3UDK4	Anxa6	Annexin A6;Annexin	0.342162	-0.0970357	-0.0862699	0.513535	-0.0518036	-0.0495085			33.5545	33.4623	33.7665	33.8679	33.2012	33.2802	33.3107	33.5255	33.5755	33.5513	33.1809	33.4065	33.7289	33.7262	33.6937	33.6294	33.7412	33.5535	33.6669	33.6094	biological regulation;calcium ion transport;cation transport;divalent inorganic cation transport;divalent metal ion transport;establishment of localization;ion transport;metal ion transport;regulation of biological process;regulation of multicellular organismal process;regulation of muscle contraction;regulation of muscle system process;regulation of system process;transport	binding;calcium ion binding;calcium-dependent phospholipid binding;cation binding;ion binding;lipid binding;metal ion binding;phospholipid binding	cell part;cytoplasmic membrane-bounded vesicle;cytoplasmic part;cytoplasmic vesicle;extracellular membrane-bounded organelle;extracellular organelle;extracellular region part;extracellular vesicular exosome;intracellular membrane-bounded organelle;intracellular organelle;intracellular part;melanosome;membrane-bounded organelle;membrane-bounded vesicle;organelle;perinuclear region of cytoplasm;pig…		Annexin	Acetylation;Annexin;Calcium;Calcium/phospholipid-binding;Completeproteome;Cytoplasm;Directproteinsequencing;Phosphoprotein;Referenceproteome;Repeat		GO:0006810;GO:0006811;GO:0006812;GO:0006816;GO:0006937;GO:0030001;GO:0044057;GO:0050789;GO:0051234;GO:0051239;GO:0065007;GO:0070838;GO:0072511;GO:0090257	+	Matrisome-associated	ECM-affiliated Proteins	69	69	1	82.9	82.9	6.1	75.884
5962	Q99KC8	Vwa5a	von Willebrand factor A domain-containing protein 5A	0.602189	0.126928	0.11498	0.352327	-0.0557542	-0.052199			29.9578	30.0322	30.1258	30.4268	29.8862	29.9599	30.0966	29.9369	30.2222	30.3423	30.3808	30.1715	30.3039	30.2491	30.2415	30.3092	30.3657	30.2925	30.0818	30.1407					VIT	Completeproteome;Phosphoprotein;Referenceproteome;Tumorsuppressor			+	Core matrisome	ECM Glycoproteins	41	41	39	65.8	65.8	64.8	87.142
1620	E9PWQ3;D3YWD1;Q9Z0I9	Col6a3		0.180164	0.0663319	0.0578543	0.277492	-0.0594616	-0.0546139			35.8911	36.2203	36.0486	36.3558	35.6323	35.7737	35.8289	35.9963	36.4587	36.1877	35.921	35.9273	36.2566	36.3504	36.2923	36.1963	36.3677	36.2897	36.216	35.9845		endopeptidase inhibitor activity;endopeptidase regulator activity;enzyme inhibitor activity;enzyme regulator activity;peptidase inhibitor activity;peptidase regulator activity;serine-type endopeptidase inhibitor activity	cell part;collagen;extracellular matrix;extracellular matrix part;extracellular region part;extracellular space;membrane;plasma membrane;sarcolemma	ECM-receptor interaction;Focal adhesion;Protein digestion and absorption	Collagen;Kunitz_BPTI;VWA	Collagen;Completeproteome;Referenceproteome;Signal			+	Core matrisome	Collagens	253	253	25	72.4	72.4	10.8	353.93
659	O35206;A2AJY2;A2AJY7;A2AJY5	Col15a1	Collagen alpha-1(XV) chain;Restin	1.54301	-0.395996	-0.342848	0.144998	-0.123964	-0.0935477			29.468	29.6575	29.2729	30.1688	29.6906	29.6746	29.5644	29.4583	28.8924	29.2045	29.2006	29.2364	28.9422	28.7405	28.3936	28.8649	29.2375	28.6165	27.7953	28.796	biological adhesion;cell adhesion;cellular process	structural molecule activity	basement membrane;collagen;extracellular matrix part;extracellular region part;extracellular space	Protein digestion and absorption	Collagen;Endostatin	3D-structure;Celladhesion;Collagen;Completeproteome;Disulfidebond;Extracellularmatrix;Glycoprotein;Hydroxylation;Referenceproteome;Repeat;Secreted;Signal		GO:0007155;GO:0009987;GO:0022610	+	Core matrisome	Collagens	16	16	16	11.3	11.3	11.3	140.47
2610	P11087;Q99LL6	Col1a1	Collagen alpha-1(I) chain	4.4686	-0.832069	-0.744499	1.44493	-0.111266	-0.106852			35.5118	35.968	35.5023	35.4983	35.3444	35.2705	34.9027	34.8427	34.5674	34.5705	34.5393	34.6804	34.2553	34.3543	34.2796	34.2929	34.1782	34.2286	34.2438	34.0863	anatomical structure development;anatomical structure formation involved in morphogenesis;anatomical structure morphogenesis;biological regulation;biomineral tissue development;biosynthetic process;blood vessel development;bone trabecula formation;cartilage development;cartilage development involved in endochondral bone morphogenesis;cell communication;cell differentiation;cellular component asse…	binding;cation binding;extracellular matrix structural constituent;ion binding;metal ion binding;structural molecule activity	cell part;collagen;collagen type I;cytoplasm;extracellular matrix part;extracellular region part;extracellular space;fibrillar collagen;intracellular part	Amoebiasis;ECM-receptor interaction;Focal adhesion;Protein digestion and absorption	COLFI;Collagen;VWC	Alternativesplicing;Calcium;Collagen;Completeproteome;Disulfidebond;Extracellularmatrix;Glycoprotein;Hydroxylation;Metal-binding;Pyrrolidonecarboxylicacid;Referenceproteome;Repeat;Secreted;Signal		GO:0000302;GO:0001101;GO:0001501;GO:0001503;GO:0001568;GO:0001649;GO:0001957;GO:0001958;GO:0003008;GO:0006355;GO:0006461;GO:0006810;GO:0006950;GO:0006979;GO:0007154;GO:0007162;GO:0007584;GO:0007600;GO:0007601;GO:0007605;GO:0008104;GO:0008152;GO:0008544;GO:0009058;GO:0009059;GO:0009605;GO:0009611;GO:0009612;GO:0009628;GO:0009653;GO:0009719;GO:0009725;GO:0009888;GO:0009889;GO:0009891;GO:0009893;GO:…	+	Core matrisome	Collagens	72	72	71	59.1	59.1	58.2	138.03
3893	Q6P8R3;Q3TVN6;Q9Z126;A0A0J9YTR7	Pf4	C-X-C motif chemokine;Platelet factor 4	0.367348	0.55767	0.332572	0.158695	-0.151257	-0.110715			NaN	26.7713	26.3687	28.6256	26.6242	NaN	27.1271	26.7986	26.7414	26.806	26.8248	26.2724	27.0347	26.9752	27.3919	27.1997	27.4665	27.7236	26.2441	26.5623	biological regulation;cell activation;cell chemotaxis;cell migration;cell motility;cell surface receptor linked signaling pathway;cellular component assembly;cellular component movement;cellular component organization;cellular component organization or biogenesis;cellular process;cellular response to chemical stimulus;cellular response to cytokine stimulus;cellular response to organic substance;c…	binding;carbohydrate binding;glycosaminoglycan binding;heparin binding;pattern binding;polysaccharide binding	cell part;cytoplasmic membrane-bounded vesicle;cytoplasmic part;cytoplasmic vesicle;extracellular region;extracellular region part;extracellular space;intracellular membrane-bounded organelle;intracellular organelle;intracellular part;macromolecular complex;membrane-bounded organelle;membrane-bounded vesicle;organelle;platelet alpha granule;protein complex;stored secretory granule;vesicle	Chemokine signaling pathway;Cytokine-cytokine receptor interaction	IL8	Chemotaxis;Completeproteome;Cytokine;Disulfidebond;Glycoprotein;Heparin-binding;Referenceproteome;Secreted;Signal		GO:0001775;GO:0002376;GO:0002682;GO:0006461;GO:0006928;GO:0006935;GO:0006955;GO:0007165;GO:0007166;GO:0009605;GO:0009987;GO:0010033;GO:0016043;GO:0016477;GO:0016525;GO:0019221;GO:0022603;GO:0022607;GO:0030168;GO:0030595;GO:0034097;GO:0040011;GO:0042221;GO:0042330;GO:0043933;GO:0045595;GO:0045596;GO:0045637;GO:0045638;GO:0045652;GO:0045653;GO:0045765;GO:0048519;GO:0048523;GO:0048870;GO:0050789;GO:…	+	Matrisome-associated	Secreted Factors	3	3	3	28.6	28.6	28.6	11.244
1168	P02469;Q3UHL7;E9QN70;B9EKB0;Q8K271;Q9CRX6	Lamb1	Laminin subunit beta-1	0.0535895	-0.0242799	-0.0208931	0.493658	-0.138615	-0.122872			31.7911	31.3445	32.0297	32.3169	31.5659	31.6126	31.7282	32.0694	31.5872	31.7764	31.5471	31.8069	31.23	31.1709	31.0881	31.0637	31.3061	30.8953	31.063	30.7339	anatomical structure morphogenesis;behavior;biological adhesion;biological regulation;cell adhesion;cell migration;cell morphogenesis;cell morphogenesis involved in differentiation;cell motility;cell projection organization;cell-substrate adhesion;cellular component morphogenesis;cellular component movement;cellular component organization;cellular component organization at cellular level;cellular…	binding;extracellular matrix structural constituent;glycolipid binding;glycosphingolipid binding;integrin binding;lipid binding;protein binding;protein complex binding;receptor binding;sphingolipid binding;structural molecule activity	cell part;cytoplasmic part;extracellular matrix part;extracellular membrane-bounded organelle;extracellular organelle;extracellular region part;extracellular space;extracellular vesicular exosome;intracellular part;laminin complex;laminin-1 complex;laminin-10 complex;laminin-2 complex;laminin-8 complex;macromolecular complex;membrane part;membrane-bounded organelle;membrane-bounded vesicle;organe…	Amoebiasis;ECM-receptor interaction;Focal adhesion;Pathways in cancer;Small cell lung cancer;Toxoplasmosis	Laminin_EGF;Laminin_N	3D-structure;Basementmembrane;Celladhesion;Coiledcoil;Completeproteome;Directproteinsequencing;Disulfidebond;Extracellularmatrix;Glycoprotein;LamininEGF-likedomain;Referenceproteome;Repeat;Secreted;Signal		GO:0000902;GO:0000904;GO:0003008;GO:0006928;GO:0007155;GO:0007162;GO:0007566;GO:0007610;GO:0007611;GO:0009653;GO:0009887;GO:0009987;GO:0016043;GO:0016477;GO:0022414;GO:0022610;GO:0030030;GO:0030155;GO:0030334;GO:0030335;GO:0031175;GO:0031589;GO:0032501;GO:0032502;GO:0032879;GO:0032989;GO:0034446;GO:0040011;GO:0040012;GO:0040017;GO:0042476;GO:0048518;GO:0048519;GO:0048522;GO:0048523;GO:0048869;GO:…	+	Core matrisome	ECM Glycoproteins	67	67	67	41.7	41.7	41.7	197.09
3002	P49935;Q922Q7;A0A087WR20	Ctsh	Pro-cathepsin H;Cathepsin H mini chain;Cathepsin H;Cathepsin H heavy chain;Cathepsin H light chain	0.805535	-0.299049	-0.250212	0.238788	-0.199965	-0.149314			28.3454	28.9216	28.8803	29.1077	28.2263	28.4654	27.9384	28.1049	28.8031	28.472	28.5626	28.2713	27.4069	27.4288	26.1137	27.501	26.9116	26.8727	27.08	26.7862	adaptive immune response;adaptive immune response based on somatic recombination of immune receptors built from immunoglobulin superfamily domains;anatomical structure development;anatomical structure homeostasis;anatomical structure morphogenesis;biological regulation;bradykinin catabolic process;catabolic process;cell killing;cellular catabolic process;cellular metabolic process;cellular proces…	activating MHC class I receptor activity;aminopeptidase activity;apoptotic protease activator activity;binding;catalytic activity;cysteine-type endopeptidase activity;cysteine-type peptidase activity;endopeptidase activity;enzyme activator activity;enzyme regulator activity;exopeptidase activity;HLA-A specific activating MHC class I receptor activity;hormone binding;hydrolase activity;MHC class I…	acrosomal vesicle;axoneme part;cell part;cell projection part;cytoplasmic membrane-bounded vesicle;cytoplasmic part;cytoplasmic vesicle;cytosol;extracellular region part;extracellular space;intracellular membrane-bounded organelle;intracellular organelle;intracellular part;lysosome;lytic vacuole;membrane-bounded organelle;membrane-bounded vesicle;organelle;organelle part;outer dense fiber;stored …	Lysosome	Inhibitor_I29;Peptidase_C1	Completeproteome;Disulfidebond;Glycoprotein;Hydrolase;Lysosome;Protease;Referenceproteome;Signal;Thiolprotease;Zymogen		GO:0000165;GO:0001656;GO:0001822;GO:0001894;GO:0001906;GO:0001909;GO:0001913;GO:0002009;GO:0002250;GO:0002252;GO:0002376;GO:0002443;GO:0002449;GO:0002456;GO:0002460;GO:0002682;GO:0002764;GO:0006508;GO:0006518;GO:0006917;GO:0006955;GO:0007165;GO:0007243;GO:0007276;GO:0007283;GO:0007584;GO:0008152;GO:0008284;GO:0009056;GO:0009605;GO:0009653;GO:0009719;GO:0009725;GO:0009893;GO:0009987;GO:0009991;GO:…	+	Matrisome-associated	ECM Regulators	7	7	7	30.6	30.6	30.6	37.17
3386	P97290;A2ATR8	Serping1	Plasma protease C1 inhibitor	1.50838	0.718243	0.558345	0.500311	-0.179781	-0.154403			27.1261	28.4106	27.4005	27.7466	28.278	28.5092	27.8798	28.6907	28.5624	28.8333	29.0629	28.7515	27.5492	27.7735	27.7692	27.6371	27.8153	27.6391	27.0893	27.4661	activation of immune response;biological regulation;blood coagulation;coagulation;complement activation;complement activation, classical pathway;defense response;fibrinolysis;hemostasis;humoral immune response;immune effector process;immune response;immune system process;innate immune response;macromolecule metabolic process;metabolic process;multicellular organismal process;negative regulation o…	endopeptidase inhibitor activity;endopeptidase regulator activity;enzyme inhibitor activity;enzyme regulator activity;peptidase inhibitor activity;peptidase regulator activity;serine-type endopeptidase inhibitor activity	extracellular region part;extracellular space	Complement and coagulation cascades	Serpin	Bloodcoagulation;Complementpathway;Completeproteome;Disulfidebond;Fibrinolysis;Glycoprotein;Hemostasis;Immunity;Innateimmunity;Phosphoprotein;Proteaseinhibitor;Referenceproteome;Secreted;Serineproteaseinhibitor;Signal		GO:0001868;GO:0001869;GO:0002252;GO:0002253;GO:0002376;GO:0002673;GO:0002682;GO:0002683;GO:0002684;GO:0002697;GO:0002698;GO:0002920;GO:0002921;GO:0006950;GO:0006952;GO:0006955;GO:0006956;GO:0006958;GO:0006959;GO:0007596;GO:0007599;GO:0008152;GO:0009892;GO:0010468;GO:0010605;GO:0010955;GO:0019222;GO:0019538;GO:0030162;GO:0030193;GO:0030195;GO:0030449;GO:0031347;GO:0031348;GO:0032101;GO:0032501;GO:…	+	Matrisome-associated	ECM Regulators	12	12	11	29.6	29.6	28.2	55.584
5058	Q80Z71;E9Q1F6;Q70HX0	Tnn	Tenascin-N	-4.34294e-08	0	0	0.271734	-0.212773	-0.160788			NaN	NaN	NaN	NaN	NaN	NaN	NaN	NaN	NaN	NaN	NaN	NaN	NaN	NaN	NaN	NaN	24.59	24.3717	NaN	NaN	anatomical structure morphogenesis;axonogenesis;biological adhesion;cell adhesion;cell growth;cell migration;cell motility;cell part morphogenesis;cell projection morphogenesis;cell projection organization;cell-matrix adhesion;cell-substrate adhesion;cellular component morphogenesis;cellular component movement;cellular component organization;cellular component organization at cellular level;cellu…	binding;identical protein binding;integrin binding;protein binding;protein complex binding;receptor binding	cell part;cell surface;extracellular matrix;extracellular region part;proteinaceous extracellular matrix	ECM-receptor interaction;Focal adhesion	EGF_2;Fibrinogen_C;fn3	Alternativesplicing;Completeproteome;Directproteinsequencing;Disulfidebond;EGF-likedomain;Extracellularmatrix;Glycoprotein;Referenceproteome;Repeat;Secreted;Signal		GO:0006928;GO:0007155;GO:0007160;GO:0007409;GO:0009653;GO:0009987;GO:0016043;GO:0016049;GO:0016477;GO:0022610;GO:0030030;GO:0031589;GO:0032502;GO:0032989;GO:0032990;GO:0040007;GO:0040011;GO:0048812;GO:0048858;GO:0048869;GO:0048870;GO:0071840;GO:0071841;GO:0071842	+	Core matrisome	ECM Glycoproteins	23	23	23	20	20	20	173.09
783	A2RTR0;A0A0A6YWE1;Q9QYY1;A2AIA8	Il1f5;IL36RN	Interleukin-36 receptor antagonist protein	-4.34294e-08	0	0	0.433367	-0.210839	-0.173252			NaN	NaN	NaN	NaN	NaN	NaN	NaN	NaN	NaN	NaN	NaN	NaN	27.0077	27.8554	27.675	27.163	26.9815	27.3275	27.2687	27.2801	biological regulation;negative regulation of biological process;negative regulation of cell communication;negative regulation of cellular process;negative regulation of cytokine production;negative regulation of cytokine-mediated signaling pathway;negative regulation of interleukin-6 production;negative regulation of multicellular organismal process;negative regulation of response to cytokine sti…		extracellular region part;extracellular space		IL1	3D-structure;Completeproteome;Cytokine;Disulfidebond;Referenceproteome;Secreted		GO:0001817;GO:0001818;GO:0001959;GO:0001960;GO:0009966;GO:0009968;GO:0010646;GO:0010648;GO:0023051;GO:0023057;GO:0032675;GO:0032715;GO:0048519;GO:0048523;GO:0048583;GO:0048585;GO:0050789;GO:0050794;GO:0051239;GO:0051241;GO:0060759;GO:0060761;GO:0065007	+	Matrisome-associated	Secreted Factors	4	4	4	40.6	40.6	40.6	17.004
942	B2CQD6;Q08879;Q3TWK8	Fbln1	Fibulin-1	-4.34294e-08	0	0	1.2955	-0.190966	-0.177092			NaN	NaN	NaN	NaN	NaN	NaN	NaN	NaN	NaN	NaN	NaN	NaN	29.3417	29.1636	29.3748	29.1258	29.0273	28.9452	29.1089	29.1608	cellular component organization;cellular component organization at cellular level;cellular component organization or biogenesis;cellular component organization or biogenesis at cellular level;cellular process;embryo implantation;extracellular matrix organization;extracellular structure organization;reproductive process	binding;calcium ion binding;cation binding;enzyme activator activity;enzyme regulator activity;ion binding;metal ion binding;peptidase activator activity;peptidase regulator activity	basement membrane;extracellular matrix part;extracellular region part;extracellular space		ANATO;cEGF;EGF_CA	Alternativesplicing;Calcium;Completeproteome;Directproteinsequencing;Disulfidebond;EGF-likedomain;Extracellularmatrix;Glycoprotein;Referenceproteome;Repeat;Secreted;Signal		GO:0007566;GO:0009987;GO:0016043;GO:0022414;GO:0030198;GO:0043062;GO:0071840;GO:0071841;GO:0071842	+	Core matrisome	ECM Glycoproteins	18	18	12	33.3	33.3	23.8	78.032
4679	Q62009;A0A097BW21;Q6GUA3	Postn	Periostin	1.90439	0.705864	0.572852	0.636106	-0.214048	-0.184418			32.8769	33.6439	33.4274	33.8945	33.2569	33.2872	33.76	33.8537	34.7722	34.5744	33.768	33.8937	33.9096	33.8363	33.8923	33.93	34.1246	33.6842	33.4135	33.4898	anatomical structure development;biological adhesion;biological regulation;cell adhesion;cellular component organization;cellular component organization at cellular level;cellular component organization or biogenesis;cellular component organization or biogenesis at cellular level;cellular process;developmental process;extracellular matrix organization;extracellular structure organization;regulati…	binding;carbohydrate binding;glycosaminoglycan binding;heparin binding;pattern binding;polysaccharide binding	cell part;cytoplasmic part;extracellular matrix;extracellular region part;Golgi apparatus;intracellular membrane-bounded organelle;intracellular organelle;intracellular part;membrane-bounded organelle;organelle;proteinaceous extracellular matrix		Fasciclin	Alternativesplicing;Celladhesion;Completeproteome;Disulfidebond;Extracellularmatrix;Gamma-carboxyglutamicacid;Glycoprotein;Golgiapparatus;Heparin-binding;Referenceproteome;Repeat;Secreted;Signal		GO:0007155;GO:0008593;GO:0009888;GO:0009966;GO:0009987;GO:0016043;GO:0022610;GO:0023051;GO:0030198;GO:0032502;GO:0043062;GO:0048583;GO:0048856;GO:0050789;GO:0050794;GO:0065007;GO:0071840;GO:0071841;GO:0071842	+	Core matrisome	ECM Glycoproteins	51	51	4	68	68	5.6	93.142
4326	Q3V1M1	Igsf10	Immunoglobulin superfamily member 10	-4.34294e-08	0	0	0.436797	-0.274061	-0.214081			NaN	NaN	NaN	NaN	NaN	NaN	NaN	NaN	NaN	NaN	NaN	NaN	26.3377	26.1195	26.1197	26.0698	26.4068	26.1163	25.8994	25.128	biological regulation;cell surface receptor linked signaling pathway;cellular process;cellular response to chemical stimulus;cellular response to growth factor stimulus;cellular response to organic substance;cellular response to stimulus;cellular response to vascular endothelial growth factor stimulus;enzyme linked receptor protein signaling pathway;multicellular organismal process;ossification;r…	adenyl nucleotide binding;adenyl ribonucleotide binding;ATP binding;binding;catalytic activity;kinase activity;molecular transducer activity;nucleotide binding;phosphotransferase activity, alcohol group as acceptor;protein kinase activity;protein tyrosine kinase activity;purine nucleotide binding;purine ribonucleoside triphosphate binding;purine ribonucleotide binding;receptor activity;ribonucleo…	cell part;extracellular region;integral to membrane;integral to plasma membrane;intrinsic to membrane;intrinsic to plasma membrane;membrane part;plasma membrane part		I-set	Completeproteome;Disulfidebond;Glycoprotein;Immunoglobulindomain;Leucine-richrepeat;Phosphoprotein;Referenceproteome;Repeat;Secreted;Signal		GO:0001503;GO:0007165;GO:0007166;GO:0007167;GO:0007169;GO:0009987;GO:0010033;GO:0032501;GO:0035924;GO:0042221;GO:0048010;GO:0050789;GO:0050794;GO:0050896;GO:0051716;GO:0065007;GO:0070848;GO:0070887;GO:0071310;GO:0071363	+	Core matrisome	ECM Glycoproteins	24	24	24	12.2	12.2	12.2	285.59
3282	Q3TSL7;Q3TSS2;Q9CYE5;Q3UZI5;Q9CSX6;P63089;B0LAE3	Ptn	Pleiotrophin	-4.34294e-08	0	0	0.656694	-0.314958	-0.256001			NaN	NaN	NaN	NaN	NaN	NaN	NaN	NaN	NaN	NaN	NaN	NaN	25.2835	NaN	NaN	NaN	NaN	NaN	NaN	NaN	anatomical structure development;behavior;biological regulation;biomineral tissue development;bone mineralization;cognition;developmental process;learning;learning or memory;multicellular organismal process;neurological system process;positive regulation of biological process;positive regulation of cell division;positive regulation of cellular process;regulation of biological process;regulation o…	binding;carbohydrate binding;glycosaminoglycan binding;heparin binding;pattern binding;polysaccharide binding	cell part;cytoplasmic part;endoplasmic reticulum;extracellular matrix;extracellular region part;intracellular membrane-bounded organelle;intracellular organelle;intracellular part;membrane-bounded organelle;organelle;proteinaceous extracellular matrix		PTN_MK_C;PTN_MK_N	Completeproteome;Disulfidebond;Growthfactor;Heparin-binding;Mitogen;Referenceproteome;Secreted;Signal		GO:0003008;GO:0007610;GO:0007611;GO:0007612;GO:0009888;GO:0030282;GO:0031214;GO:0032501;GO:0032502;GO:0048518;GO:0048522;GO:0048856;GO:0050789;GO:0050794;GO:0050877;GO:0050890;GO:0050896;GO:0051302;GO:0051781;GO:0065007	+	Matrisome-associated	Secreted Factors	2	2	2	30.2	30.2	30.2	14.496
64	A0A087WR50;P11276;Q3UHL6;A0A087WS56;Q3UH17;Q3UHR1;Q3TCL7	Fn1	Fibronectin;Anastellin	3.14692	0.87844	0.742783	1.27866	-0.306946	-0.272256			31.5338	31.5848	30.8106	31.6814	30.7562	31.2883	31.8291	32.3949	32.1981	32.2015	32.2505	32.0516	32.934	32.9403	32.9653	32.7405	32.8954	32.4283	32.64	32.3886	acute inflammatory response;acute-phase response;anatomical structure formation involved in morphogenesis;anatomical structure morphogenesis;angiogenesis;biological adhesion;biological regulation;calcium-independent cell-matrix adhesion;cell adhesion;cell junction assembly;cell junction organization;cell morphogenesis;cell morphogenesis involved in differentiation;cell-matrix adhesion;cell-substr…	binding;carbohydrate binding;enzyme activator activity;enzyme regulator activity;glycosaminoglycan binding;heparin binding;pattern binding;peptidase activator activity;peptidase regulator activity;polysaccharide binding	apical plasma membrane;basement membrane;cell part;cytoplasmic part;endoplasmic reticulum-Golgi intermediate compartment;extracellular matrix;extracellular matrix part;extracellular region part;fibrinogen complex;intracellular membrane-bounded organelle;intracellular organelle;intracellular part;macromolecular complex;membrane part;membrane-bounded organelle;organelle;plasma membrane part;protein…	Amoebiasis;Bacterial invasion of epithelial cells;ECM-receptor interaction;Focal adhesion;Pathways in cancer;Regulation of actin cytoskeleton;Small cell lung cancer	fn1;fn2;fn3	3D-structure;Acutephase;Alternativesplicing;Angiogenesis;Celladhesion;Cellshape;Completeproteome;Disulfidebond;Extracellularmatrix;Glycoprotein;Heparin-binding;Isopeptidebond;Phosphoprotein;Pyrrolidonecarboxylicacid;Referenceproteome;Repeat;Secreted;Signal;Sulfation	Parvulin-associated pre-rRNP complex	GO:0000902;GO:0000904;GO:0001525;GO:0002526;GO:0006464;GO:0006950;GO:0006952;GO:0006953;GO:0006954;GO:0007044;GO:0007155;GO:0007160;GO:0007161;GO:0008152;GO:0008360;GO:0009611;GO:0009653;GO:0009987;GO:0016043;GO:0018149;GO:0019538;GO:0022603;GO:0022604;GO:0022607;GO:0022610;GO:0031589;GO:0032502;GO:0032989;GO:0034329;GO:0034330;GO:0034446;GO:0042060;GO:0043170;GO:0043412;GO:0044237;GO:0044238;GO:…	+	Core matrisome	ECM Glycoproteins	102	102	0	54.8	54.8	0	262.84
2598	P10493	Nid1	Nidogen-1	1.49809	-0.286556	-0.257026	1.46116	-0.318094	-0.284804			31.8773	31.5934	31.6925	31.967	31.7546	31.8761	31.6179	31.899	31.3748	31.5651	31.1891	31.3957	31.0313	30.9508	30.9523	30.6788	30.836	30.4509	30.5759	30.4781	biological adhesion;biological regulation;cell adhesion;cell-matrix adhesion;cell-substrate adhesion;cellular component organization;cellular component organization at cellular level;cellular component organization or biogenesis;cellular component organization or biogenesis at cellular level;cellular process;extracellular matrix organization;extracellular structure organization;glomerular basemen…	binding;calcium ion binding;cation binding;collagen binding;extracellular matrix binding;ion binding;laminin binding;laminin-1 binding;metal ion binding;protein binding	basal lamina;cell part;cell periphery;extracellular matrix part;extracellular region part		cEGF;EGF_3;EGF_CA;G2F;Ldl_recept_b;NIDO;Thyroglobulin_1	3D-structure;Basementmembrane;Calcium;Celladhesion;Completeproteome;Directproteinsequencing;Disulfidebond;EGF-likedomain;Extracellularmatrix;Glycoprotein;Referenceproteome;Repeat;Secreted;Signal;Sulfation		GO:0007155;GO:0007160;GO:0009987;GO:0010810;GO:0010811;GO:0016043;GO:0022610;GO:0030155;GO:0030198;GO:0031589;GO:0032836;GO:0043062;GO:0045785;GO:0048518;GO:0048522;GO:0050789;GO:0050794;GO:0065007;GO:0071840;GO:0071841;GO:0071842	+	Core matrisome	ECM Glycoproteins	47	47	47	39.5	39.5	39.5	136.54
3976	Q99K41;Q3U254;Q3USG5;Q3UUU0	Emilin1	EMILIN-1	1.31279	1.0933	0.735148	0.457561	-0.399022	-0.286528			NaN	NaN	NaN	NaN	NaN	NaN	NaN	26.2189	26.76	NaN	NaN	26.0628	27.3117	27.409	27.4151	27.0498	28.0001	26.8023	26.2726	26.5145	biological adhesion;biological regulation;cell adhesion;cellular component organization;cellular component organization at cellular level;cellular component organization or biogenesis;cellular component organization or biogenesis at cellular level;cellular process;extracellular matrix organization;extracellular structure organization;positive regulation of biological process;positive regulation o…	binding;extracellular matrix constituent conferring elasticity;extracellular matrix structural constituent;identical protein binding;protein binding;structural molecule activity	collagen;extracellular matrix;extracellular matrix part;extracellular membrane-bounded organelle;extracellular organelle;extracellular region part;extracellular vesicular exosome;membrane-bounded organelle;membrane-bounded vesicle;organelle;proteinaceous extracellular matrix;vesicle		C1q;Collagen;EMI	Celladhesion;Coiledcoil;Collagen;Completeproteome;Disulfidebond;Extracellularmatrix;Glycoprotein;Referenceproteome;Secreted;Signal		GO:0007155;GO:0009987;GO:0010810;GO:0010811;GO:0016043;GO:0022610;GO:0030155;GO:0030198;GO:0043062;GO:0045785;GO:0048518;GO:0048522;GO:0050789;GO:0050794;GO:0065007;GO:0071840;GO:0071841;GO:0071842	+	Core matrisome	ECM Glycoproteins	33	33	33	32.2	32.2	32.2	107.58
4940	Q7M754;Q792Z1	Gm5409;Try10		1.14143	-0.800342	-0.572397	0.744074	-0.40149	-0.31743			NaN	NaN	NaN	NaN	26.4067	26.0316	NaN	NaN	NaN	NaN	NaN	NaN	28.5111	29.471	28.2671	28.6134	28.3047	28.2314	28.4159	28.3045	macromolecule metabolic process;metabolic process;primary metabolic process;protein metabolic process;proteolysis	catalytic activity;endopeptidase activity;hydrolase activity;peptidase activity;peptidase activity, acting on L-amino acid peptides;serine hydrolase activity;serine-type endopeptidase activity;serine-type peptidase activity		Neuroactive ligand-receptor interaction;Pancreatic secretion;Protein digestion and absorption	Trypsin	Completeproteome;Hydrolase;Protease;Referenceproteome;Serineprotease;Signal		GO:0006508;GO:0008152;GO:0019538;GO:0043170;GO:0044238	+	Matrisome-associated	ECM Regulators	2	2	2	8.1	8.1	8.1	26.531
3671	Q8K482;Q3TDP9;Q3U1J9;Q3TCC1;Q3TBC8;D0ESZ4;Q3TBD3;Q3TDB5	Emilin2	EMILIN-2	-4.34294e-08	0	0	0.466834	-0.497624	-0.335867			NaN	NaN	NaN	NaN	NaN	NaN	NaN	NaN	NaN	NaN	NaN	NaN	26.8289	26.4887	26.4583	26.5209	26.936	NaN	26.4617	26.1733	biological adhesion;cell adhesion;cellular process		collagen;extracellular matrix part;extracellular region;extracellular region part		C1q;EMI	Celladhesion;Coiledcoil;Collagen;Completeproteome;Disulfidebond;Extracellularmatrix;Glycoprotein;Referenceproteome;Secreted;Signal		GO:0007155;GO:0009987;GO:0022610	+	Core matrisome	ECM Glycoproteins	12	12	12	15.4	15.4	15.4	117.31
123	A0A0A6YX57	Flg		-4.34294e-08	0	0	0.612021	-0.493527	-0.35701			NaN	NaN	NaN	NaN	NaN	NaN	NaN	NaN	NaN	NaN	NaN	NaN	30.3732	30.6996	31.1685	31.4945	29.8388	31.045	30.8187	30.059									+	Matrisome-associated	Secreted Factors	26	2	0	89.8	10.5	0	26.943
4714	Q63870	Col7a1	Collagen alpha-1(VII) chain	0.0293367	-0.0204493	-0.0164474	1.60116	-0.44087	-0.383837			29.2231	30.2474	30.0181	30.4654	29.8943	30.3169	30.1588	29.4038	30.6013	30.0686	29.7981	30.012	29.7577	30.0085	29.7015	30.1006	29.5539	29.7105	29.3417	29.1988	biological adhesion;cell adhesion;cellular process	endopeptidase inhibitor activity;endopeptidase regulator activity;enzyme inhibitor activity;enzyme regulator activity;peptidase inhibitor activity;peptidase regulator activity;serine-type endopeptidase inhibitor activity	basement membrane;collagen;extracellular matrix part;extracellular region part		Collagen;fn3;Kunitz_BPTI;VWA	Basementmembrane;Celladhesion;Collagen;Completeproteome;Disulfidebond;Extracellularmatrix;Glycoprotein;Hydroxylation;Proteaseinhibitor;Referenceproteome;Repeat;Secreted;Serineproteaseinhibitor;Signal		GO:0007155;GO:0009987;GO:0022610	+	Core matrisome	Collagens	46	46	46	20.8	20.8	20.8	295.23
2312	O35452;E9Q2T3;Q3V5L4	Tnxb		0.369086	0.0998484	0.089093	1.45486	-0.469294	-0.400031			32.8915	33.1569	32.9575	33.1803	32.5438	32.8283	33.1261	33.0575	33.2338	33.1281	32.8001	32.8119	31.8816	31.6739	31.8485	32.072	31.7186	31.1911	31.091	31.5982	acylglycerol metabolic process;biological adhesion;biological regulation;carboxylic acid metabolic process;cell adhesion;cell-cell adhesion;cell-matrix adhesion;cell-substrate adhesion;cellular component assembly;cellular component assembly at cellular level;cellular component organization;cellular component organization at cellular level;cellular component organization or biogenesis;cellular com…	binding;carbohydrate binding;catalytic activity;collagen binding;glycosaminoglycan binding;heparin binding;hydrolase activity;pattern binding;polysaccharide binding;protein binding	cell part;collagen;cytoplasmic part;extracellular matrix;extracellular matrix part;extracellular region part;extracellular space;fibrillar collagen;intracellular;intracellular membrane-bounded organelle;intracellular organelle;intracellular part;membrane-bounded organelle;mitochondrion;nucleus;organelle;proteinaceous extracellular matrix	ECM-receptor interaction;Focal adhesion	Fibrinogen_C;fn3;hEGF;NUDIX	Completeproteome;Cytoplasm;Disulfidebond;Hydrolase;Mitochondrion;Nucleus;Referenceproteome;Signal		GO:0001932;GO:0006082;GO:0006629;GO:0006631;GO:0006638;GO:0006639;GO:0006641;GO:0006662;GO:0007155;GO:0007160;GO:0008152;GO:0009966;GO:0009987;GO:0010627;GO:0016043;GO:0016337;GO:0018904;GO:0019220;GO:0019222;GO:0019752;GO:0022607;GO:0022610;GO:0023051;GO:0030198;GO:0030199;GO:0031323;GO:0031399;GO:0031589;GO:0032268;GO:0032501;GO:0032787;GO:0032963;GO:0042180;GO:0042325;GO:0043062;GO:0043170;GO:…	+	Core matrisome	ECM Glycoproteins	117	117	5	38.7	38.7	2.1	435.47
2067	Q9D2D1;Q544R6;G3X8T3;P16675	Ctsa	Carboxypeptidase;Lysosomal protective protein;Lysosomal protective protein 32 kDa chain;Lysosomal protective protein 20 kDa chain	0.649152	0.326305	0.260646	1.56131	-0.46765	-0.402643			29.3615	30.3967	29.9552	30.3346	29.2105	29.6702	30.1832	29.4328	30.4728	30.3407	30.3167	30.1403	30.2989	30.7141	30.1256	30.2938	29.8344	30.1262	29.6432	29.958	macromolecule metabolic process;metabolic process;primary metabolic process;protein metabolic process;proteolysis	carboxypeptidase activity;catalytic activity;exopeptidase activity;hydrolase activity;peptidase activity;peptidase activity, acting on L-amino acid peptides;serine hydrolase activity;serine-type carboxypeptidase activity;serine-type exopeptidase activity;serine-type peptidase activity	cell part;cytoplasmic part;intracellular membrane-bounded organelle;intracellular organelle;intracellular part;lysosome;lytic vacuole;membrane-bounded organelle;mitochondrion;nucleus;organelle;vacuole	Lysosome;Renin-angiotensin system	Peptidase_S10	Carboxypeptidase;Completeproteome;Disulfidebond;Glycoprotein;Hydrolase;Lysosome;Protease;Referenceproteome;Signal;Zymogen		GO:0006508;GO:0008152;GO:0019538;GO:0043170;GO:0044238	+	Matrisome-associated	ECM Regulators	17	17	17	36.1	36.1	36.1	53.829
3741	Q8K0E8;Q3TGR2	Fgb	Fibrinogen beta chain;Fibrinopeptide B;Fibrinogen beta chain	0.595289	0.394707	0.297651	1.1699	-0.502144	-0.409724			30.7007	30.1349	30.6315	32.0987	30.5992	30.73	30.8079	31.1148	30.743	31.555	31.8937	31.149	31.8925	31.6588	31.8531	31.5128	31.678	31.1786	31.3654	30.6868	biological regulation;cell activation;cellular component assembly;cellular component assembly at cellular level;cellular component organization;cellular component organization at cellular level;cellular component organization or biogenesis;cellular component organization or biogenesis at cellular level;cellular macromolecular complex assembly;cellular macromolecular complex subunit organization;c…		blood microparticle;cell cortex;cell part;cytoplasmic membrane-bounded vesicle;cytoplasmic part;cytoplasmic vesicle;external side of plasma membrane;extracellular region part;fibrinogen complex;intracellular membrane-bounded organelle;intracellular organelle;intracellular part;macromolecular complex;membrane part;membrane-bounded organelle;membrane-bounded vesicle;organelle;plasma membrane part;p…	Complement and coagulation cascades	Fib_alpha;Fibrinogen_C	Bloodcoagulation;Coiledcoil;Completeproteome;Disulfidebond;Glycoprotein;Hemostasis;Referenceproteome;Secreted;Signal		GO:0001775;GO:0006461;GO:0007165;GO:0009987;GO:0010035;GO:0010038;GO:0016043;GO:0022607;GO:0030168;GO:0034621;GO:0034622;GO:0042221;GO:0043623;GO:0043933;GO:0050789;GO:0050794;GO:0050896;GO:0051258;GO:0051592;GO:0051716;GO:0065003;GO:0065007;GO:0071822;GO:0071840;GO:0071841;GO:0071842;GO:0071844	+	Core matrisome	ECM Glycoproteins	26	26	23	71.7	71.7	67.8	54.752
2226	M0QWP1;Z4YK85;A2ASQ1;Q6PCM6;Q5EBX5	Agrn	Agrin;Agrin N-terminal 110 kDa subunit;Agrin C-terminal 110 kDa subunit;Agrin C-terminal 90 kDa fragment;Agrin C-terminal 22 kDa fragment	0.763107	-0.443127	-0.340441	0.910405	-0.592477	-0.445407		+	26.692	27.4562	27.8571	28.2886	28.0233	28.2299	28.1068	27.0852	27.4019	27.3331	27.0375	26.924	28.045	27.9114	28.2366	27.6561	27.9049	27.7659	27.2597	26.5485	biological regulation;cell surface receptor linked signaling pathway;cellular component organization;cellular component organization or biogenesis;cellular localization;cellular macromolecule localization;cellular macromolecule metabolic process;cellular membrane organization;cellular metabolic process;cellular process;cellular protein localization;cellular response to stimulus;G-protein coupled …	acetylcholine receptor regulator activity;binding;calcium ion binding;carbohydrate binding;cation binding;chondroitin sulfate binding;dystroglycan binding;glycoprotein binding;glycosaminoglycan binding;heparan sulfate proteoglycan binding;ion binding;metal ion binding;monosaccharide binding;pattern binding;polysaccharide binding;protein binding;proteoglycan binding;receptor regulator activity;sia…	basal lamina;cell junction;cell part;cell surface;cytoplasmic part;extracellular matrix part;extracellular region part;extracellular space;Golgi apparatus part;Golgi lumen;integral to membrane;intracellular organelle lumen;intracellular organelle part;intracellular part;intrinsic to membrane;membrane;membrane part;membrane-enclosed lumen;organelle lumen;organelle part;plasma membrane;synapse	ECM-receptor interaction	EGF;Kazal_1;Kazal_2;Laminin_EGF;Laminin_G_1;NtA;SEA	3D-structure;Alternativesplicing;Calcium;Celljunction;Cellmembrane;Completeproteome;Developmentalprotein;Differentiation;Disulfidebond;EGF-likedomain;Glycoprotein;Heparansulfate;LamininEGF-likedomain;Membrane;Polymorphism;Proteoglycan;Referenceproteome;Repeat;Signal-anchor;Synapse;Transmembrane;Transmembranehelix		GO:0001932;GO:0001934;GO:0006140;GO:0006355;GO:0006357;GO:0007009;GO:0007165;GO:0007166;GO:0007186;GO:0007213;GO:0007528;GO:0008104;GO:0008152;GO:0008582;GO:0009889;GO:0009891;GO:0009893;GO:0009894;GO:0009987;GO:0010468;GO:0010556;GO:0010557;GO:0010562;GO:0010604;GO:0010628;GO:0010941;GO:0010942;GO:0016043;GO:0016044;GO:0016202;GO:0019219;GO:0019220;GO:0019222;GO:0030811;GO:0031323;GO:0031325;GO:…	+	Core matrisome	ECM Glycoproteins	37	37	37	23.5	23.5	23.5	216.65
2674	P16045	Lgals1	Galectin-1	0.0202342	-0.0117626	-0.00979436	2.40534	-0.509616	-0.458187		+	33.43	33.6801	34.0451	34.357	33.1659	33.4322	33.8252	33.3996	33.6694	33.4863	33.9878	33.6713	34.5011	34.5461	34.751	34.4707	34.2856	33.9724	34.1164	33.8562	B cell activation;B cell activation involved in immune response;B cell differentiation;biological adhesion;biological regulation;carbohydrate homeostasis;cell activation;cell activation involved in immune response;cell adhesion;cell differentiation;cell-cell adhesion;cellular chemical homeostasis;cellular developmental process;cellular glucose homeostasis;cellular homeostasis;cellular process;cel…	binding;carbohydrate binding;disaccharide binding;galactose binding;galactoside binding;lactose binding;molecular transducer activity;monosaccharide binding;signal transducer activity;sugar binding	cell part;cell surface;cytoplasm;extracellular matrix;extracellular region part;extracellular space;intracellular membrane-bounded organelle;intracellular organelle;intracellular part;membrane-bounded organelle;nucleus;organelle;proteinaceous extracellular matrix		Gal-bind_lectin	Acetylation;Completeproteome;Extracellularmatrix;Lectin;Referenceproteome;Secreted		GO:0001678;GO:0001775;GO:0002252;GO:0002263;GO:0002285;GO:0002312;GO:0002313;GO:0002317;GO:0002335;GO:0002366;GO:0002376;GO:0002521;GO:0002682;GO:0002684;GO:0002694;GO:0002696;GO:0006950;GO:0007155;GO:0007157;GO:0007162;GO:0009611;GO:0009743;GO:0009746;GO:0009749;GO:0009966;GO:0009967;GO:0009987;GO:0010033;GO:0010627;GO:0010646;GO:0010647;GO:0010740;GO:0010810;GO:0010812;GO:0010975;GO:0010977;GO:…	+	Matrisome-associated	ECM-affiliated Proteins	13	13	13	94.1	94.1	94.1	14.866
1431	Q4ZJN6;D3YZ61;Q9ES30	C1qtnf3	Complement C1q tumor necrosis factor-related protein 3	1.38137	1.866	1.03754	0.635404	-0.75791	-0.482924	+	+	NaN	NaN	NaN	NaN	NaN	NaN	NaN	NaN	28.3183	28.0301	26.4883	26.5547	26.7361	27.0213	27.3702	27.0724	NaN	26.943	26.4974	27.0589	biological regulation;carbohydrate homeostasis;cell differentiation;cellular chemical homeostasis;cellular component assembly;cellular component organization;cellular component organization or biogenesis;cellular developmental process;cellular homeostasis;cellular process;cellular triglyceride homeostasis;chemical homeostasis;developmental process;fat cell differentiation;glucose homeostasis;home…	binding;identical protein binding;protein binding	collagen;extracellular matrix part;extracellular region part;extracellular space		C1q;Collagen	Collagen;Completeproteome;Referenceproteome;Secreted;Signal		GO:0001817;GO:0001818;GO:0006109;GO:0006111;GO:0006461;GO:0009889;GO:0009890;GO:0009892;GO:0009966;GO:0009967;GO:0009987;GO:0010468;GO:0010565;GO:0010605;GO:0010627;GO:0010629;GO:0010646;GO:0010647;GO:0010675;GO:0010677;GO:0010740;GO:0010906;GO:0016043;GO:0019222;GO:0019725;GO:0022607;GO:0023051;GO:0023056;GO:0030154;GO:0031323;GO:0031324;GO:0031326;GO:0031327;GO:0031347;GO:0031348;GO:0032101;GO:…	+	Matrisome-associated	ECM-affiliated Proteins	6	6	6	21.1	21.1	21.1	26.828
4453	Q545I6;Q9ES94;Q9WUU7	Ctsz	Cathepsin Z	0.593656	0.247335	0.205297	1.02603	-0.650057	-0.489777		+	29.2049	29.8552	29.1953	29.8383	29.0056	29.288	29.845	29.5223	29.4182	30.1682	29.7427	29.1751	28.8598	28.1947	28.8043	28.6733	28.3647	28.3991	27.1519	28.0162	anatomical structure morphogenesis;branching morphogenesis of a tube;developmental process;epithelial tube branching involved in lung morphogenesis;epithelial tube morphogenesis;macromolecule metabolic process;metabolic process;morphogenesis of a branching epithelium;morphogenesis of a branching structure;morphogenesis of an epithelium;multicellular organismal process;primary metabolic process;pr…	catalytic activity;cysteine-type peptidase activity;hydrolase activity;peptidase activity;peptidase activity, acting on L-amino acid peptides	cell part;cytoplasmic part;endoplasmic reticulum;extracellular region part;extracellular space;intracellular membrane-bounded organelle;intracellular organelle;intracellular part;lysosome;lytic vacuole;membrane-bounded organelle;organelle;vacuole	Lysosome	Peptidase_C1	Completeproteome;Disulfidebond;Glycoprotein;Hydrolase;Lysosome;Protease;Referenceproteome;Signal;Thiolprotease;Zymogen		GO:0001763;GO:0002009;GO:0006508;GO:0008152;GO:0009653;GO:0019538;GO:0032501;GO:0032502;GO:0035239;GO:0043170;GO:0044238;GO:0048729;GO:0048754;GO:0060441;GO:0060562;GO:0061138	+	Matrisome-associated	ECM Regulators	7	7	7	21.6	21.6	21.6	33.996
6470	Q9DC11;B1AY85;B1AY86	Plxdc2	Plexin domain-containing protein 2	0.478691	0.485357	0.328785	0.886357	-0.720751	-0.510866		+	NaN	26.2087	NaN	27.1113	26.7995	26.8204	26.5786	26.275	26.743	26.6524	26.32	26.4884	25.7264	25.8193	NaN	26.1792	NaN	NaN	NaN	NaN			cell part;integral to membrane;intrinsic to membrane;membrane;membrane part;plasma membrane		PSI	Completeproteome;Glycoprotein;Membrane;Phosphoprotein;Referenceproteome;Signal;Transmembrane;Transmembranehelix			+	Matrisome-associated	ECM-affiliated Proteins	8	8	8	19.1	19.1	19.1	59.616
1057	Q3UQ28;B2RX13;Q80U60	Pxdn	Peroxidasin homolog	0.423753	0.749332	0.413906	1.48847	-0.62662	-0.510978		+	NaN	NaN	NaN	NaN	NaN	NaN	27.3371	NaN	26.6544	26.4549	NaN	NaN	28.5908	28.6264	28.2867	28.5536	27.4386	27.6104	28.2381	28.2639	catabolic process;cellular catabolic process;cellular component organization;cellular component organization at cellular level;cellular component organization or biogenesis;cellular component organization or biogenesis at cellular level;cellular metabolic process;cellular process;cellular response to chemical stimulus;cellular response to hydrogen peroxide;cellular response to oxidative stress;ce…	antioxidant activity;binding;catalytic activity;cation binding;extracellular matrix structural constituent;heme binding;ion binding;iron ion binding;metal ion binding;oxidoreductase activity;oxidoreductase activity, acting on peroxide as acceptor;peroxidase activity;structural molecule activity;tetrapyrrole binding;transition metal ion binding	cell part;cytoplasmic part;endoplasmic reticulum;extracellular matrix;extracellular region part;extracellular space;intracellular membrane-bounded organelle;intracellular organelle;intracellular part;membrane-bounded organelle;organelle;proteinaceous extracellular matrix		An_peroxidase;I-set;LRR_1;VWC	Calcium;Completeproteome;Disulfidebond;Extracellularmatrix;Glycoprotein;Heme;Hydrogenperoxide;Immunoglobulindomain;Iron;Leucine-richrepeat;Metal-binding;Oxidoreductase;Peroxidase;Phosphoprotein;Referenceproteome;Repeat;Secreted;Signal		GO:0000302;GO:0006950;GO:0006979;GO:0008152;GO:0009056;GO:0009987;GO:0010035;GO:0016043;GO:0030198;GO:0033554;GO:0034599;GO:0034614;GO:0042221;GO:0042542;GO:0042743;GO:0042744;GO:0043062;GO:0044237;GO:0044248;GO:0050896;GO:0051716;GO:0070301;GO:0070887;GO:0071840;GO:0071841;GO:0071842;GO:0072593	+	Core matrisome	ECM Glycoproteins	31	31	31	27.9	27.9	27.9	165.1
4828	Q6P6K7;W4VSP4;Q8VHQ0	Serpinb6c		0.185784	0.349808	0.199615	1.63606	-0.676025	-0.552688		+	NaN	NaN	26.1468	26.9225	NaN	NaN	NaN	NaN	27.4117	27.5174	NaN	NaN	24.6399	25.3877	25.4436	25.3004	NaN	24.4018	24.2455	NaN	biological regulation;regulation of biological process;regulation of macromolecule metabolic process;regulation of metabolic process;regulation of primary metabolic process;regulation of protein metabolic process;regulation of proteolysis	endopeptidase inhibitor activity;endopeptidase regulator activity;enzyme inhibitor activity;enzyme regulator activity;peptidase inhibitor activity;peptidase regulator activity;serine-type endopeptidase inhibitor activity		Amoebiasis	Serpin	Completeproteome;Referenceproteome		GO:0019222;GO:0030162;GO:0050789;GO:0051246;GO:0060255;GO:0065007;GO:0080090	+	Matrisome-associated	ECM Regulators	10	7	6	31.7	24.9	22.5	42.783
1181	C1KG51;Q8K552	Flg		4.42139	2.94912	2.0735	1.52342	-0.722202	-0.575366	+	+	29.1858	30.0254	30.0377	30.4402	29.2928	28.6996	32.1779	31.9168	33.6223	33.4512	32.4896	31.7184	35.0625	35.5044	35.4721	35.7661	34.2097	34.6478	34.8405	35.2182	anatomical structure development;cellular component organization;cellular component organization at cellular level;cellular component organization or biogenesis;cellular component organization or biogenesis at cellular level;cellular process;cytoskeleton organization;developmental process;epidermis development;organelle organization;tissue development	binding;calcium ion binding;cation binding;ion binding;metal ion binding;structural molecule activity	cell part;cornified envelope;cytoskeleton;intracellular non-membrane-bounded organelle;intracellular organelle;intracellular part;non-membrane-bounded organelle;organelle		S_100	Calcium;Directproteinsequencing;Metal-binding;Repeat		GO:0006996;GO:0007010;GO:0008544;GO:0009888;GO:0009987;GO:0016043;GO:0032502;GO:0048856;GO:0071840;GO:0071841;GO:0071842	+	Matrisome-associated	Secreted Factors	63	63	10	72.3	72.3	9.3	205.48
4630	Q61191;B1AUX2	Hcfc1	Host cell factor 1;HCF N-terminal chain 1;HCF N-terminal chain 2;HCF N-terminal chain 3;HCF N-terminal chain 4;HCF N-terminal chain 5;HCF N-terminal chain 6;HCF C-terminal chain 1;HCF C-terminal chain 2;HCF C-terminal chain 3;HCF C-terminal chain 4;HCF C-terminal chain 5;HCF C-terminal chain 6	0.249806	-0.0857471	-0.0750071	3.03294	-0.658025	-0.593433		+	28.3383	28.3408	28.4726	28.9416	28.622	28.9564	28.8595	28.3857	28.4623	28.7127	28.3829	28.3543	29.3294	29.3456	29.4041	29.3794	28.3928	28.788	28.7648	28.8808	biological regulation;cell cycle;cellular component organization;cellular component organization at cellular level;cellular component organization or biogenesis;cellular component organization or biogenesis at cellular level;cellular macromolecule metabolic process;cellular metabolic process;cellular process;cellular protein metabolic process;chromatin modification;chromatin organization;chromoso…	acetyltransferase activity;binding;catalytic activity;chromatin binding;H4 histone acetyltransferase activity;histone acetyltransferase activity;histone acetyltransferase activity (H4-K16 specific);histone acetyltransferase activity (H4-K5 specific);histone acetyltransferase activity (H4-K8 specific);lysine N-acetyltransferase activity;N-acetyltransferase activity;N-acyltransferase activity;prote…	Ada2/Gcn5/Ada3 transcription activator complex;cell body;cell part;chromatin remodeling complex;cytoplasm;cytoplasmic part;histone acetyltransferase complex;histone methyltransferase complex;intracellular membrane-bounded organelle;intracellular organelle;intracellular organelle part;intracellular part;macromolecular complex;membrane-bounded organelle;methyltransferase complex;mitochondrion;MLL1 …		Kelch_1;Kelch_2	3D-structure;Acetylation;Autocatalyticcleavage;Cellcycle;Chromatinregulator;Completeproteome;Cytoplasm;Glycoprotein;Isopeptidebond;Kelchrepeat;Nucleus;Phosphoprotein;Referenceproteome;Repeat;Ublconjugation		GO:0000122;GO:0006325;GO:0006355;GO:0006357;GO:0006464;GO:0006473;GO:0006475;GO:0006996;GO:0007049;GO:0008152;GO:0009889;GO:0009890;GO:0009892;GO:0009893;GO:0009987;GO:0010468;GO:0010556;GO:0010558;GO:0010604;GO:0010605;GO:0010608;GO:0010628;GO:0010629;GO:0016043;GO:0016568;GO:0016569;GO:0016570;GO:0016573;GO:0018193;GO:0018205;GO:0018393;GO:0018394;GO:0019046;GO:0019219;GO:0019222;GO:0019538;GO:…	+	Matrisome-associated	Secreted Factors	34	34	33	21.9	21.9	21.4	210.43
2859	P35175	Stfa1	Stefin-1	0.792323	1.85801	0.833813	2.95644	-0.661863	-0.594546	+	+	NaN	NaN	28.5549	29.5295	NaN	NaN	27.2564	28.631	29.4579	29.3673	28.3924	NaN	31.5194	31.7796	31.7268	31.7369	31.24	31.1428	30.8294	30.903	biological regulation;negative regulation of catalytic activity;negative regulation of endopeptidase activity;negative regulation of hydrolase activity;negative regulation of molecular function;negative regulation of peptidase activity;regulation of biological process;regulation of catalytic activity;regulation of endopeptidase activity;regulation of hydrolase activity;regulation of metabolic pro…	cysteine-type endopeptidase inhibitor activity;endopeptidase inhibitor activity;endopeptidase regulator activity;enzyme inhibitor activity;enzyme regulator activity;peptidase inhibitor activity;peptidase regulator activity	cell part;cytoplasm;intracellular part		Cystatin	Completeproteome;Cytoplasm;Proteaseinhibitor;Referenceproteome;Thiolproteaseinhibitor		GO:0010466;GO:0010951;GO:0019222;GO:0043086;GO:0044092;GO:0050789;GO:0050790;GO:0051336;GO:0051346;GO:0052547;GO:0052548;GO:0065007;GO:0065009	+	Matrisome-associated	ECM Regulators	13	4	4	94.8	43.3	43.3	11.006
2558	Q5NCU4;Q5NCU5;P07214;Q3TXI6	Sparc	SPARC	0.0560832	0.0370328	0.0299417	2.1528	-0.733519	-0.620104		+	30.2912	30.3901	29.6071	30.1954	29.2484	29.6429	30.0741	30.2981	29.9078	29.2815	29.8893	30.1466	30.2724	30.4264	30.6081	30.6409	30.0364	29.314	29.9498	29.7137	anatomical structure development;biological regulation;bone development;cellular process;cellular response to chemical stimulus;cellular response to growth factor stimulus;cellular response to organic substance;cellular response to stimulus;developmental process;heart development;inner ear development;lung development;multicellular organismal process;organ development;ossification;regulation of b…	binding;calcium ion binding;cation binding;extracellular matrix binding;ion binding;metal ion binding	basement membrane;cell part;cytoplasm;extracellular matrix;extracellular matrix part;extracellular region part;extracellular space;intracellular membrane-bounded organelle;intracellular organelle;intracellular part;membrane-bounded organelle;membrane-bounded vesicle;nucleus;organelle;proteinaceous extracellular matrix;vesicle		FOLN;Kazal_1;SPARC_Ca_bdg	Basementmembrane;Calcium;Completeproteome;Copper;Directproteinsequencing;Disulfidebond;Extracellularmatrix;Glycoprotein;Metal-binding;Referenceproteome;Secreted;Signal		GO:0001503;GO:0002237;GO:0006950;GO:0007165;GO:0007507;GO:0007584;GO:0009605;GO:0009607;GO:0009611;GO:0009628;GO:0009629;GO:0009719;GO:0009725;GO:0009987;GO:0009991;GO:0010033;GO:0010035;GO:0010038;GO:0010288;GO:0030324;GO:0031667;GO:0031960;GO:0032496;GO:0032501;GO:0032502;GO:0033273;GO:0033591;GO:0034097;GO:0042060;GO:0042127;GO:0042221;GO:0043434;GO:0045471;GO:0046686;GO:0048513;GO:0048545;GO:…	+	Core matrisome	ECM Glycoproteins	11	11	11	46.8	46.8	46.8	34.322
5457	Q8CGA1;Q542W1;Q3TBV5;Q542C7;P25085	Il1rn	Interleukin-1 receptor antagonist protein	0.742794	-0.821289	-0.522823	0.763384	-1.03615	-0.620798		+	NaN	NaN	NaN	27.0085	NaN	NaN	NaN	NaN	NaN	NaN	NaN	NaN	26.8635	26.772	27.0604	26.9138	NaN	26.7435	26.3156	26.5214	acute inflammatory response;acute-phase response;behavior;biological regulation;cellular process;chronic inflammatory response;chronic inflammatory response to antigenic stimulus;cognition;defense response;establishment of localization;establishment of localization in cell;female pregnancy;hormone secretion;hormone transport;immune response;immune system process;inflammatory response;inflammatory…		cell part;centrosome;cytoplasm;cytoplasmic part;cytoskeletal part;extracellular region;extracellular region part;extracellular space;intracellular membrane-bounded organelle;intracellular non-membrane-bounded organelle;intracellular organelle;intracellular organelle part;intracellular part;membrane-bounded organelle;microtubule organizing center;non-membrane-bounded organelle;nucleus;organelle;or…		IL1	Alternativesplicing;Completeproteome;Cytoplasm;Disulfidebond;Glycoprotein;Receptor;Referenceproteome;Secreted;Signal		GO:0001932;GO:0001959;GO:0001960;GO:0002376;GO:0002437;GO:0002439;GO:0002526;GO:0002544;GO:0002790;GO:0003008;GO:0006629;GO:0006810;GO:0006950;GO:0006952;GO:0006953;GO:0006954;GO:0006955;GO:0007162;GO:0007565;GO:0007610;GO:0007611;GO:0007613;GO:0008152;GO:0009611;GO:0009719;GO:0009725;GO:0009914;GO:0009966;GO:0009968;GO:0009987;GO:0010033;GO:0010243;GO:0010470;GO:0010627;GO:0010646;GO:0010648;GO:…	+	Matrisome-associated	Secreted Factors	4	4	4	34	34	34	17.995
2447	O88322;Q8CFA3;Q8R5G0;Q3TPN0;Q3US45;Q8C6Z2	Nid2;NID-2	Nidogen-2	1.30797	-0.385624	-0.328935	1.73705	-0.797499	-0.638874		+	30.371	30.5233	30.7255	31.1578	29.9113	30.4263	30.0781	30.3105	30.1372	30.0677	30.104	30.1039	29.7143	29.8783	29.9885	29.6695	29.6405	28.8007	29.0863	28.5331	biological adhesion;cell adhesion;cell-matrix adhesion;cell-substrate adhesion;cellular process	binding;calcium ion binding;cation binding;ion binding;metal ion binding	basement membrane;cell part;cell surface;extracellular matrix part;extracellular region part		cEGF;EGF_CA;G2F;Ldl_recept_b;NIDO;Thyroglobulin_1	Basementmembrane;Calcium;Celladhesion;Completeproteome;Disulfidebond;EGF-likedomain;Extracellularmatrix;Glycoprotein;Referenceproteome;Repeat;Secreted;Signal		GO:0007155;GO:0007160;GO:0009987;GO:0022610;GO:0031589	+	Core matrisome	ECM Glycoproteins	41	41	41	44.7	44.7	44.7	153.91
1657	E9PZ16;B1B0C7;Q05793;Q3UHH3	Hspg2	Basement membrane-specific heparan sulfate proteoglycan core protein;Endorepellin;LG3 peptide	0.375952	-0.133905	-0.115486	2.63373	-0.733309	-0.640394		+	32.1355	31.7492	31.9049	32.474	31.5491	31.7478	31.7187	32.1975	31.7036	31.8162	31.6793	31.6419	32.5303	32.65	32.7748	32.4162	32.1972	31.8357	31.7955	31.6096	anatomical structure development;anatomical structure formation involved in morphogenesis;anatomical structure morphogenesis;angiogenesis;brain development;cardiac muscle tissue development;cartilage development;cartilage development involved in endochondral bone morphogenesis;cell differentiation;cellular component organization;cellular component organization at cellular level;cellular component…	binding;cation binding;ion binding;metal ion binding	basal lamina;cell part;cytoplasmic part;extracellular matrix part;extracellular membrane-bounded organelle;extracellular organelle;extracellular region part;extracellular space;extracellular vesicular exosome;Golgi apparatus part;Golgi lumen;intracellular organelle lumen;intracellular organelle part;intracellular part;membrane-bounded organelle;membrane-bounded vesicle;membrane-enclosed lumen;org…	ECM-receptor interaction	EGF;hEGF;I-set;Laminin_B;Laminin_EGF;Laminin_G_1;Laminin_G_2;Ldl_recept_a	3D-structure;Angiogenesis;Basementmembrane;Calcium;Completeproteome;Directproteinsequencing;Disulfidebond;EGF-likedomain;Extracellularmatrix;Glycoprotein;Heparansulfate;Immunoglobulindomain;LamininEGF-likedomain;Metal-binding;Proteoglycan;Referenceproteome;Repeat;Secreted;Signal		GO:0001503;GO:0001525;GO:0001958;GO:0002062;GO:0007420;GO:0008104;GO:0009653;GO:0009887;GO:0009888;GO:0009987;GO:0014706;GO:0016043;GO:0030154;GO:0030198;GO:0032501;GO:0032502;GO:0033036;GO:0043062;GO:0048513;GO:0048562;GO:0048598;GO:0048646;GO:0048704;GO:0048705;GO:0048738;GO:0048856;GO:0048869;GO:0051179;GO:0051216;GO:0060351;GO:0060537;GO:0071840;GO:0071841;GO:0071842	+	Core matrisome	Proteoglycans	136	136	136	43.8	43.8	43.8	469.78
2735	P21981	Tgm2	Protein-glutamine gamma-glutamyltransferase 2	0.67227	-0.164706	-0.146571	2.88956	-0.74863	-0.661378		+	31.7109	31.3803	31.3812	31.4082	31.491	31.2669	31.4675	31.5746	31.0228	30.9504	31.1659	31.4689	30.9815	30.5929	30.9843	30.5081	30.0381	30.0324	30.0932	29.9086	activation of phospholipase C activity;activation of phospholipase C activity by G-protein coupled receptor protein signaling pathway coupled to IP3 second messenger;anatomical structure formation involved in morphogenesis;anatomical structure morphogenesis;apoptotic cell clearance;biological regulation;blood vessel remodeling;branching involved in salivary gland morphogenesis;calcium ion homeost…	binding;calcium ion binding;catalytic activity;cation binding;GTP binding;guanyl nucleotide binding;guanyl ribonucleotide binding;ion binding;metal ion binding;nucleotide binding;protein-glutamine gamma-glutamyltransferase activity;purine nucleotide binding;purine ribonucleoside triphosphate binding;purine ribonucleotide binding;ribonucleotide binding;transaminase activity;transferase activity;tr…	cell part;cytoplasm;cytoplasmic part;cytosol;extracellular matrix;extracellular region part;intracellular membrane-bounded organelle;intracellular organelle;intracellular part;membrane;membrane-bounded organelle;mitochondrion;organelle;plasma membrane;proteinaceous extracellular matrix	Huntington's disease	Transglut_C;Transglut_core;Transglut_N	Acetylation;Acyltransferase;Calcium;Completeproteome;Directproteinsequencing;Metal-binding;Referenceproteome;Transferase		GO:0001763;GO:0001974;GO:0002009;GO:0006461;GO:0006464;GO:0006810;GO:0006873;GO:0006874;GO:0006875;GO:0006897;GO:0006909;GO:0006917;GO:0007165;GO:0007166;GO:0007186;GO:0007200;GO:0007202;GO:0007204;GO:0008152;GO:0008284;GO:0009653;GO:0009966;GO:0009967;GO:0009987;GO:0010324;GO:0010517;GO:0010518;GO:0010627;GO:0010646;GO:0010647;GO:0010740;GO:0010863;GO:0010941;GO:0010942;GO:0012502;GO:0016043;GO:…	+	Matrisome-associated	ECM Regulators	32	32	31	49.3	49.3	48.3	77.06
1992	F8VQJ3;P02468	Lamc1	Laminin subunit gamma-1	1.35774	-0.224953	-0.204951	2.63472	-0.790864	-0.683897		+	32.6317	32.4859	32.4896	32.942	32.6043	32.5581	32.4778	32.6447	32.2952	32.3104	32.1679	32.4657	32.0462	31.8427	31.8742	31.6819	31.404	31.0133	31.1244	30.7399	anatomical structure morphogenesis;biological adhesion;cell adhesion;cell junction assembly;cell junction organization;cell migration;cell morphogenesis;cell morphogenesis involved in differentiation;cell motility;cell projection organization;cell-substrate adhesion;cell-substrate junction assembly;cellular component assembly;cellular component assembly at cellular level;cellular component disass…	binding;extracellular matrix structural constituent;glycolipid binding;glycosphingolipid binding;lipid binding;sphingolipid binding;structural molecule activity	extracellular matrix part;extracellular membrane-bounded organelle;extracellular organelle;extracellular region part;extracellular vesicular exosome;laminin complex;laminin-10 complex;macromolecular complex;membrane-bounded organelle;membrane-bounded vesicle;organelle;protein complex;vesicle	Amoebiasis;ECM-receptor interaction;Focal adhesion;Pathways in cancer;Prion diseases;Small cell lung cancer;Toxoplasmosis	Laminin_B;Laminin_EGF;Laminin_N	3D-structure;Basementmembrane;Celladhesion;Coiledcoil;Completeproteome;Disulfidebond;Extracellularmatrix;Glycoprotein;LamininEGF-likedomain;Phosphoprotein;Referenceproteome;Repeat;Secreted;Signal		GO:0000902;GO:0000904;GO:0006461;GO:0006928;GO:0007044;GO:0007155;GO:0009653;GO:0009987;GO:0016043;GO:0016477;GO:0022411;GO:0022607;GO:0022610;GO:0022617;GO:0030030;GO:0030198;GO:0031175;GO:0031581;GO:0031589;GO:0032502;GO:0032989;GO:0034329;GO:0034330;GO:0034446;GO:0040011;GO:0043062;GO:0043933;GO:0048869;GO:0048870;GO:0065003;GO:0071822;GO:0071840;GO:0071841;GO:0071842;GO:0071844;GO:0071845	+	Core matrisome	ECM Glycoproteins	71	71	70	52.3	52.3	51.5	177.19
3031	P51655	Gpc4	Glypican-4;Secreted glypican-4	0.843634	1.13692	0.662584	3.35939	-0.784644	-0.70514		+	NaN	NaN	NaN	NaN	NaN	27.7257	27.2536	26.6074	27.3328	27.2597	NaN	27.4514	28.8815	28.6263	28.7851	28.4625	28.0889	27.8973	27.8383	27.7923			anchored to membrane;cell part;cytoplasmic part;external side of plasma membrane;extracellular matrix;extracellular region part;extracellular space;Golgi apparatus part;Golgi lumen;intracellular organelle lumen;intracellular organelle part;intracellular part;intrinsic to membrane;membrane part;membrane-enclosed lumen;organelle lumen;organelle part;plasma membrane part;proteinaceous extracellular …		Glypican	Cellmembrane;Completeproteome;Glycoprotein;GPI-anchor;Heparansulfate;Lipoprotein;Membrane;Phosphoprotein;Proteoglycan;Referenceproteome;Secreted;Signal			+	Matrisome-associated	ECM-affiliated Proteins	18	18	16	37.3	37.3	34.5	62.586
2675	P16110;Q3V471;Q8C253;Q61357	Lgals3	Galectin-3;Galectin	0.580462	0.337413	0.262719	1.98329	-0.874138	-0.706169		+	32.5229	33.3434	32.3358	32.7246	31.8589	32.0465	32.0181	32.6178	33.3336	32.882	33.0589	32.9462	32.5278	32.8301	32.6944	32.7841	31.3201	31.6522	32.3885	31.979	anatomical structure development;cell differentiation;cellular component organization;cellular component organization at cellular level;cellular component organization or biogenesis;cellular component organization or biogenesis at cellular level;cellular developmental process;cellular macromolecule metabolic process;cellular metabolic process;cellular nitrogen compound metabolic process;cellular …	binding;carbohydrate binding	cell part;cytoplasm;cytoplasmic part;extracellular matrix;extracellular region part;intracellular membrane-bounded organelle;intracellular organelle;intracellular organelle part;intracellular part;macromolecular complex;membrane;membrane-bounded organelle;mitochondrial inner membrane;mitochondrial membrane;mitochondrial part;nuclear part;nucleus;organelle;organelle inner membrane;organelle membra…		Gal-bind_lectin	Acetylation;Completeproteome;Cytoplasm;Differentiation;Directproteinsequencing;Disulfidebond;IgE-bindingprotein;Immunity;Innateimmunity;Lectin;mRNAprocessing;mRNAsplicing;Nucleus;Phosphoprotein;Referenceproteome;Repeat;Secreted;Spliceosome		GO:0001501;GO:0002376;GO:0006139;GO:0006396;GO:0006397;GO:0006807;GO:0006950;GO:0006952;GO:0006955;GO:0008152;GO:0008380;GO:0009987;GO:0016043;GO:0016070;GO:0016071;GO:0030154;GO:0030198;GO:0032502;GO:0034641;GO:0043062;GO:0043170;GO:0044237;GO:0044238;GO:0044260;GO:0045087;GO:0048731;GO:0048856;GO:0048869;GO:0050896;GO:0071840;GO:0071841;GO:0071842;GO:0090304	+	Matrisome-associated	ECM-affiliated Proteins	17	17	17	43.2	43.2	43.2	27.515
6745	Q9WVH9	Fbln5	Fibulin-5	2.17465	-0.562294	-0.482644	0.656895	-1.485	-0.712036		+	29.0209	29.5497	29.5737	29.7144	28.9088	29.5555	28.7938	28.7056	28.9049	29.1781	28.8717	28.4951	28.8961	28.9325	29.3343	28.5418	28.2866	NaN	28.9957	28.218	biological adhesion;biological regulation;cell adhesion;cellular component assembly;cellular component assembly at cellular level;cellular component organization;cellular component organization at cellular level;cellular component organization or biogenesis;cellular component organization or biogenesis at cellular level;cellular localization;cellular macromolecule localization;cellular process;ce…	binding;calcium ion binding;cation binding;ion binding;metal ion binding	cell part;cytoplasm;extracellular matrix;extracellular region;extracellular region part;extracellular space;intracellular part		cEGF;EGF_CA	Calcium;Celladhesion;Completeproteome;Disulfidebond;EGF-likedomain;Glycoprotein;Referenceproteome;Repeat;Secreted;Signal		GO:0001558;GO:0007155;GO:0008104;GO:0009987;GO:0016043;GO:0019222;GO:0022607;GO:0022610;GO:0030198;GO:0031323;GO:0033036;GO:0034394;GO:0034613;GO:0040008;GO:0043062;GO:0048251;GO:0048583;GO:0050789;GO:0050794;GO:0051128;GO:0051179;GO:0051641;GO:0065007;GO:0070727;GO:0071840;GO:0071841;GO:0071842;GO:0071844;GO:0080134;GO:0080135;GO:0085029;GO:0090322;GO:2000121;GO:2000377	+	Core matrisome	ECM Glycoproteins	14	14	14	32.1	32.1	32.1	50.193
6164	Q9CRB1;Q9D7K4;Q99ML7;D3Z141	Lgals7	Galectin	0.533163	-0.330655	-0.254764	3.05987	-0.808677	-0.714254		+	34.7326	34.9519	34.9449	35.3749	34.0326	34.2721	33.5798	33.9353	35.0088	34.7925	34.4006	34.6079	34.9871	35.0556	35.3998	35.4096	34.2423	34.5471	34.3319	34.4961	apoptosis;cell death;cellular process;death;programmed cell death	binding;carbohydrate binding	cell part;cytoplasm;extracellular region;intracellular membrane-bounded organelle;intracellular organelle;intracellular part;membrane-bounded organelle;nucleus;organelle		Gal-bind_lectin	Apoptosis;Completeproteome;Cytoplasm;Lectin;Nucleus;Referenceproteome;Secreted		GO:0006915;GO:0008219;GO:0009987;GO:0012501;GO:0016265	+	Matrisome-associated	ECM-affiliated Proteins	19	19	19	90.4	90.4	90.4	15.202
4613	Q60994;Q8BRW2;E9PWU4	Adipoq	Adiponectin	0.19347	-0.114074	-0.0922252	1.11062	-1.18269	-0.760084		+	29.0907	29.395	30.0475	29.7987	29.2533	29.3141	29.5818	28.5731	29.5986	29.8355	29.496	29.1296	28.9846	29.1547	29.4613	29.1822	27.4672	26.7822	29.2189	28.5837	adiponectin-mediated signaling pathway;alcohol metabolic process;anatomical structure development;biological regulation;brown fat cell differentiation;carbohydrate homeostasis;carbohydrate metabolic process;carboxylic acid catabolic process;carboxylic acid metabolic process;catabolic process;cell differentiation;cell surface receptor linked signaling pathway;cellular carbohydrate metabolic proces…	binding;carbohydrate binding;hormone activity;monosaccharide binding;protein binding;receptor binding;sialic acid binding;sugar binding	cell part;cell periphery;cell surface;collagen;cytoplasmic part;endoplasmic reticulum;extracellular matrix part;extracellular region part;extracellular space;intracellular membrane-bounded organelle;intracellular organelle;intracellular part;membrane-bounded organelle;organelle;perinuclear region of cytoplasm	Adipocytokine signaling pathway;PPAR signaling pathway;Type II diabetes mellitus	C1q;Collagen	3D-structure;Collagen;Completeproteome;Directproteinsequencing;Disulfidebond;Glycoprotein;Hormone;Hydroxylation;Referenceproteome;Repeat;Secreted;Signal	Adiponectin homohexamer complex;Adiponectin homotrimer complex	GO:0001656;GO:0001666;GO:0001817;GO:0001818;GO:0001819;GO:0001822;GO:0001932;GO:0001933;GO:0001934;GO:0001959;GO:0001960;GO:0002682;GO:0002761;GO:0002762;GO:0005975;GO:0005996;GO:0006006;GO:0006066;GO:0006082;GO:0006109;GO:0006111;GO:0006355;GO:0006461;GO:0006469;GO:0006629;GO:0006631;GO:0006635;GO:0006873;GO:0006950;GO:0006979;GO:0007009;GO:0007162;GO:0007165;GO:0007166;GO:0007584;GO:0007623;GO:…	+	Core matrisome	ECM Glycoproteins	6	6	6	25.9	25.9	25.9	26.809
4665	Q61704;E9PVS1	Itih3	Inter-alpha-trypsin inhibitor heavy chain H3	0.754744	0.293796	0.244483	2.01736	-0.957213	-0.762202		+	30.8959	31.3477	30.7552	31.5443	30.7293	30.7237	30.6523	31.2923	31.6661	31.4586	31.3278	31.3618	29.7056	29.6993	29.8702	29.9764	28.9221	28.8566	29.4238	28.2201	amine metabolic process;aminoglycan metabolic process;carbohydrate metabolic process;glycosaminoglycan metabolic process;hyaluronan metabolic process;macromolecule metabolic process;metabolic process;nitrogen compound metabolic process;polysaccharide metabolic process;primary metabolic process	endopeptidase inhibitor activity;endopeptidase regulator activity;enzyme inhibitor activity;enzyme regulator activity;peptidase inhibitor activity;peptidase regulator activity;serine-type endopeptidase inhibitor activity	extracellular region		ITI_HC_C;VIT;VWA	Cleavageonpairofbasicresidues;Completeproteome;Glycoprotein;Proteaseinhibitor;Proteoglycan;Referenceproteome;Secreted;Serineproteaseinhibitor;Signal		GO:0005975;GO:0005976;GO:0006022;GO:0006807;GO:0008152;GO:0009308;GO:0030203;GO:0030212;GO:0043170;GO:0044238	+	Matrisome-associated	ECM Regulators	26	26	19	40.9	40.9	34	99.357
3312	P70124	Serpinb5	Serpin B5	0.262192	-0.0985235	-0.0850836	4.30295	-0.853328	-0.787858		+	32.3715	33.0462	32.7368	33.0803	32.5233	32.7349	32.5786	32.2847	33.1076	32.7077	32.6473	32.5759	33.1478	33.2761	33.0491	33.3358	32.365	32.3404	32.4731	32.217	anatomical structure morphogenesis;biological regulation;cellular component organization;cellular component organization at cellular level;cellular component organization or biogenesis;cellular component organization or biogenesis at cellular level;cellular process;developmental process;developmental process involved in reproduction;extracellular matrix organization;extracellular structure organi…	endopeptidase inhibitor activity;endopeptidase regulator activity;enzyme inhibitor activity;enzyme regulator activity;peptidase inhibitor activity;peptidase regulator activity;serine-type endopeptidase inhibitor activity	cell part;cytoplasm;extracellular region part;extracellular space;intracellular part	p53 signaling pathway	Serpin	Completeproteome;Glycoprotein;Referenceproteome;Secreted		GO:0002009;GO:0003006;GO:0009653;GO:0009887;GO:0009987;GO:0016043;GO:0019222;GO:0022414;GO:0022612;GO:0030162;GO:0030198;GO:0032502;GO:0042127;GO:0043062;GO:0048729;GO:0050678;GO:0050789;GO:0050794;GO:0051246;GO:0060255;GO:0060512;GO:0065007;GO:0071840;GO:0071841;GO:0071842;GO:0080090	+	Matrisome-associated	ECM Regulators	27	27	27	78.9	78.9	78.9	42.111
2823	P29788	Vtn	Vitronectin	1.89887	1.62223	1.05687	2.0991	-1.02081	-0.809161	+	+	NaN	NaN	NaN	NaN	NaN	NaN	NaN	25.5908	26.0942	26.3497	27.2867	26.2613	25.1309	25.1383	25.3635	24.7424	NaN	NaN	NaN	NaN	biological adhesion;biological regulation;cell adhesion;cell adhesion mediated by integrin;cell-matrix adhesion;cell-substrate adhesion;cellular component organization;cellular component organization at cellular level;cellular component organization or biogenesis;cellular component organization or biogenesis at cellular level;cellular process;extracellular matrix organization;extracellular struct…	binding;carbohydrate binding;cargo receptor activity;extracellular matrix binding;glycosaminoglycan binding;heparin binding;pattern binding;polysaccharide binding;receptor activity;scavenger receptor activity	extracellular matrix;extracellular region part;extracellular space;proteinaceous extracellular matrix	ECM-receptor interaction;Focal adhesion	Hemopexin;Somatomedin_B	Celladhesion;Completeproteome;Directproteinsequencing;Disulfidebond;Glycoprotein;Heparin-binding;Phosphoprotein;Referenceproteome;Repeat;Secreted;Signal;Sulfation		GO:0001932;GO:0001934;GO:0002376;GO:0006955;GO:0007155;GO:0007160;GO:0009893;GO:0009987;GO:0010466;GO:0010562;GO:0010604;GO:0010810;GO:0010811;GO:0010951;GO:0014910;GO:0014911;GO:0016043;GO:0019220;GO:0019222;GO:0022610;GO:0030100;GO:0030155;GO:0030198;GO:0030334;GO:0030335;GO:0031323;GO:0031325;GO:0031399;GO:0031401;GO:0031589;GO:0032092;GO:0032268;GO:0032270;GO:0032879;GO:0033627;GO:0040012;GO:…	+	Core matrisome	ECM Glycoproteins	12	11	11	33.7	31.8	31.8	54.848
126	A0A0A6YXG4	Flg		1.09643	1.50753	0.849738	1.90202	-1.06888	-0.819862	+	+	NaN	NaN	NaN	NaN	NaN	NaN	NaN	NaN	27.7083	27.6754	27.2536	NaN	31.1908	31.0545	31.2131	31.6131	29.4854	30.0458	30.7443	30.5205									+	Matrisome-associated	Secreted Factors	30	3	3	89.8	9.8	9.8	27.045
2730	P21460;Q3U5K7;Q9EPX9;A2APX3	Cst3	Cystatin-C	0.725865	-1.08482	-0.613692	2.51737	-1.04093	-0.855038		+	27.4849	28.1327	28.914	28.6788	28.5481	25.9399	26.7392	26.9345	27.9854	NaN	27.7879	27.8038	27.567	28.3941	28.1452	27.6073	26.7154	26.805	26.9945	27.035	anatomical structure development;apoptosis;behavior;biological regulation;brain development;cell activation;cell death;cell development;cellular component organization;cellular component organization at cellular level;cellular component organization or biogenesis;cellular component organization or biogenesis at cellular level;cellular developmental process;cellular process;cellular process involv…	beta-amyloid binding;binding;cysteine-type endopeptidase inhibitor activity;endopeptidase inhibitor activity;endopeptidase regulator activity;enzyme inhibitor activity;enzyme regulator activity;peptidase inhibitor activity;peptidase regulator activity;protein binding	basement membrane;cell body;cell part;cell projection;contractile fiber;cytoplasmic part;endoplasmic reticulum;endosome;extracellular matrix part;extracellular region part;extracellular space;intracellular membrane-bounded organelle;intracellular non-membrane-bounded organelle;intracellular organelle;intracellular organelle part;intracellular part;late endosome;lysosome;lytic vacuole;membrane;mem…	Salivary secretion	Cystatin	Completeproteome;Disulfidebond;Proteaseinhibitor;Referenceproteome;Secreted;Signal;Thiolproteaseinhibitor		GO:0000302;GO:0001654;GO:0001666;GO:0001775;GO:0003006;GO:0006275;GO:0006915;GO:0006950;GO:0006952;GO:0006979;GO:0007420;GO:0007423;GO:0007431;GO:0007566;GO:0007610;GO:0007622;GO:0007623;GO:0008219;GO:0008284;GO:0009605;GO:0009611;GO:0009636;GO:0009719;GO:0009725;GO:0009743;GO:0009889;GO:0009891;GO:0009892;GO:0009893;GO:0009894;GO:0009895;GO:0009987;GO:0009991;GO:0010033;GO:0010035;GO:0010556;GO:…	+	Matrisome-associated	ECM Regulators	7	7	7	42.9	42.9	42.9	15.531
6275	Q9D154;Q8BK60;Z4YK03	Serpinb1a	Leukocyte elastase inhibitor A	1.04627	0.286977	0.248928	3.96019	-0.971251	-0.876034		+	31.7197	31.8229	31.9804	32.0944	31.3685	31.2389	31.8658	32.1451	32.1612	31.997	31.7482	32.0294	31.8167	31.7229	32.0461	31.855	31.1066	30.7754	30.7351	30.9387	biological regulation;regulation of biological process;regulation of catabolic process;regulation of macromolecule metabolic process;regulation of metabolic process;regulation of primary metabolic process;regulation of protein catabolic process;regulation of protein metabolic process;regulation of proteolysis	endopeptidase inhibitor activity;endopeptidase regulator activity;enzyme inhibitor activity;enzyme regulator activity;peptidase inhibitor activity;peptidase regulator activity;serine-type endopeptidase inhibitor activity	cell part;cytoplasm;extracellular region part;extracellular space;intracellular part	Amoebiasis	Serpin	Completeproteome;Cytoplasm;Directproteinsequencing;Proteaseinhibitor;Referenceproteome;Serineproteaseinhibitor		GO:0009894;GO:0019222;GO:0030162;GO:0042176;GO:0050789;GO:0051246;GO:0060255;GO:0065007;GO:0080090	+	Matrisome-associated	ECM Regulators	22	22	22	54.6	54.6	54.6	42.574
2570	P08121;Q8K173;Q8BKY2;Q7TT32;Q3UH72;Q3TVI5;Q5DTG2;Q8BLW4;Q8BJU6	Col3a1	Collagen alpha-1(III) chain	2.10972	-0.44298	-0.390811	3.94585	-0.984831	-0.886549		+	33.0962	33.579	33.0226	33.6663	32.9232	33.0761	32.8283	32.7553	32.6456	32.7539	32.7941	32.9283	33.0053	32.9922	32.9662	32.9216	32.2961	31.9093	31.9555	31.7851	anatomical structure development;biological adhesion;biological regulation;biosynthetic process;blood vessel development;cell adhesion;cell surface receptor linked signaling pathway;cell-matrix adhesion;cell-substrate adhesion;cellular component organization;cellular component organization at cellular level;cellular component organization or biogenesis;cellular component organization or biogenesi…	binding;cation binding;extracellular matrix structural constituent;ion binding;metal ion binding;structural molecule activity	collagen;collagen type III;extracellular matrix part;extracellular region part;extracellular space;fibrillar collagen	Amoebiasis;ECM-receptor interaction;Focal adhesion;Protein digestion and absorption	COLFI;Collagen;VWC	Calcium;Collagen;Completeproteome;Disulfidebond;Extracellularmatrix;Glycoprotein;Hydroxylation;Metal-binding;Referenceproteome;Repeat;Secreted;Signal		GO:0001101;GO:0001501;GO:0001568;GO:0002682;GO:0002683;GO:0006464;GO:0006950;GO:0007155;GO:0007160;GO:0007165;GO:0007166;GO:0007167;GO:0007178;GO:0007179;GO:0007229;GO:0007507;GO:0008152;GO:0008544;GO:0009058;GO:0009059;GO:0009314;GO:0009611;GO:0009628;GO:0009719;GO:0009888;GO:0009987;GO:0010033;GO:0010243;GO:0014075;GO:0016043;GO:0018149;GO:0019538;GO:0022610;GO:0030198;GO:0030199;GO:0031589;GO:…	+	Core matrisome	Collagens	32	32	9	26.1	26.1	11.1	138.94
3475	Q02105	C1qc	Complement C1q subcomponent subunit C	0.77408	-0.889564	-0.556386	1.21633	-1.63339	-0.955793		+	NaN	27.0526	NaN	26.702	NaN	NaN	NaN	NaN	NaN	NaN	NaN	NaN	26.0541	26.2841	26.3628	26.2248	NaN	NaN	26.4325	NaN	activation of immune response;biological regulation;complement activation;complement activation, classical pathway;defense response;humoral immune response;immune effector process;immune response;immune system process;innate immune response;macromolecule metabolic process;metabolic process;negative regulation of biological process;negative regulation of cell differentiation;negative regulation of…		cell part;collagen;extracellular matrix part;extracellular region part;membrane	Chagas disease (American trypanosomiasis);Complement and coagulation cascades;Prion diseases;Staphylococcus aureus infection;Systemic lupus erythematosus	Collagen;TNF	Collagen;Complementpathway;Completeproteome;Disulfidebond;Hydroxylation;Immunity;Innateimmunity;Referenceproteome;Repeat;Secreted;Signal		GO:0002252;GO:0002253;GO:0002376;GO:0002682;GO:0002684;GO:0002761;GO:0002762;GO:0006950;GO:0006952;GO:0006955;GO:0006956;GO:0006958;GO:0006959;GO:0008152;GO:0019538;GO:0030852;GO:0030853;GO:0043170;GO:0044238;GO:0045087;GO:0045595;GO:0045596;GO:0045637;GO:0045638;GO:0045649;GO:0045650;GO:0048518;GO:0048519;GO:0048523;GO:0048583;GO:0048584;GO:0050776;GO:0050778;GO:0050789;GO:0050793;GO:0050794;GO:…	+	Matrisome-associated	ECM-affiliated Proteins	5	5	5	25.2	25.2	25.2	25.991
3439	P97927;Q91VV0;Q8BSJ0	Lama4	Laminin subunit alpha-4	1.1458	-0.553376	-0.434183	3.19261	-1.13667	-0.967034		+	30.5472	30.4582	30.5673	31.3617	29.5981	29.8225	29.7426	30.271	29.6786	29.9372	29.5643	29.841	29.2358	29.0873	29.0625	28.913	28.1637	27.4675	28.1456	27.9751	anatomical structure development;biological adhesion;biological regulation;blood vessel development;brown fat cell differentiation;cell adhesion;cell differentiation;cellular developmental process;cellular process;developmental process;fat cell differentiation;regulation of biological process;regulation of cell adhesion;regulation of cell migration;regulation of cell motility;regulation of cellul…		basal lamina;extracellular matrix part;extracellular membrane-bounded organelle;extracellular organelle;extracellular region part;extracellular vesicular exosome;laminin complex;laminin-1 complex;macromolecular complex;membrane-bounded organelle;membrane-bounded vesicle;organelle;protein complex;vesicle	African trypanosomiasis;Amoebiasis;ECM-receptor interaction;Focal adhesion;Pathways in cancer;Small cell lung cancer;Toxoplasmosis	Laminin_EGF;Laminin_G_2;Laminin_I;Laminin_II	Basementmembrane;Celladhesion;Coiledcoil;Completeproteome;Directproteinsequencing;Disulfidebond;Extracellularmatrix;Glycoprotein;LamininEGF-likedomain;Referenceproteome;Repeat;Secreted;Signal		GO:0001568;GO:0007155;GO:0009987;GO:0022610;GO:0030154;GO:0030155;GO:0030334;GO:0032502;GO:0032879;GO:0040012;GO:0045444;GO:0045995;GO:0048856;GO:0048869;GO:0050789;GO:0050793;GO:0050794;GO:0050873;GO:0051239;GO:0051270;GO:0065007;GO:2000026;GO:2000145	+	Core matrisome	ECM Glycoproteins	50	50	50	34.1	34.1	34.1	201.82
4636	Q61292	Lamb2	Laminin subunit beta-2	2.47115	-0.713613	-0.60126	3.62109	-1.1111	-0.972074		+	30.942	31.0336	30.4937	30.6304	30.5883	30.7072	29.6461	30.3745	29.4328	30.1283	30.0643	30.4674	28.0702	27.9017	28.3564	27.7907	27.1285	26.8764	26.8775	26.7922	anatomical structure development;astrocyte development;axon extension;axon extension involved in development;axon extension involved in regeneration;axon guidance;biological adhesion;cell adhesion;cell development;cell growth;cellular component organization;cellular component organization at cellular level;cellular component organization or biogenesis;cellular component organization or biogenesis…		extracellular matrix part;extracellular region part;laminin complex;laminin-3 complex;macromolecular complex;protein complex;synapse	Amoebiasis;ECM-receptor interaction;Focal adhesion;Pathways in cancer;Small cell lung cancer;Toxoplasmosis	Laminin_EGF;Laminin_N	Basementmembrane;Celladhesion;Coiledcoil;Completeproteome;Disulfidebond;Extracellularmatrix;Glycoprotein;LamininEGF-likedomain;Referenceproteome;Repeat;Secreted;Signal		GO:0002064;GO:0003008;GO:0006935;GO:0007155;GO:0007411;GO:0007528;GO:0007600;GO:0007601;GO:0009605;GO:0009987;GO:0014002;GO:0014044;GO:0016043;GO:0016049;GO:0021782;GO:0022610;GO:0030198;GO:0032501;GO:0032502;GO:0032836;GO:0040007;GO:0040011;GO:0042221;GO:0042330;GO:0043062;GO:0048468;GO:0048588;GO:0048589;GO:0048675;GO:0048676;GO:0048677;GO:0048682;GO:0048856;GO:0048869;GO:0050808;GO:0050877;GO:…	+	Core matrisome	ECM Glycoproteins	50	50	50	32.6	32.6	32.6	196.58
1590	E9PV24	Fga	Fibrinogen alpha chain;Fibrinopeptide A;Fibrinogen alpha chain	0.78079	0.38323	0.305057	2.03551	-1.32907	-0.983109		+	31.294	31.3771	31.3436	32.6081	31.52	31.0609	31.6582	31.9118	31.5443	31.8715	32.3857	32.1315	32.2579	32.2101	32.3407	32.105	31.8032	31.0523	30.5412	30.2006	biological regulation;blood coagulation;cell activation;cellular component assembly;cellular component assembly at cellular level;cellular component organization;cellular component organization at cellular level;cellular component organization or biogenesis;cellular component organization or biogenesis at cellular level;cellular macromolecular complex assembly;cellular macromolecular complex subu…		cell cortex;cell part;cytoplasmic membrane-bounded vesicle;cytoplasmic part;cytoplasmic vesicle;external side of plasma membrane;extracellular region part;fibrinogen complex;intracellular membrane-bounded organelle;intracellular organelle;intracellular part;macromolecular complex;membrane part;membrane-bounded organelle;membrane-bounded vesicle;organelle;plasma membrane part;platelet alpha granul…	Complement and coagulation cascades	Fib_alpha;Fibrinogen_aC;Fibrinogen_C	Completeproteome;Disulfidebond;Referenceproteome		GO:0001775;GO:0006461;GO:0007165;GO:0007596;GO:0007599;GO:0009987;GO:0010035;GO:0010038;GO:0016043;GO:0022607;GO:0030168;GO:0032501;GO:0034621;GO:0034622;GO:0042221;GO:0043623;GO:0043933;GO:0050789;GO:0050794;GO:0050817;GO:0050878;GO:0050896;GO:0051258;GO:0051592;GO:0051716;GO:0065003;GO:0065007;GO:0065008;GO:0071822;GO:0071840;GO:0071841;GO:0071842;GO:0071844	+	Core matrisome	ECM Glycoproteins	31	31	30	36.5	36.5	35.4	87.428
2987	P49182;Q5FW62	Serpind1	Heparin cofactor 2	0.46085	0.216033	0.177299	2.31691	-1.29276	-0.996607		+	26.3358	26.7826	26.9328	27.2701	26.8997	27.5593	26.7196	27.0002	27.0359	27.2651	27.392	27.6636	26.1491	25.9684	25.6526	26.1808	NaN	NaN	NaN	NaN	biological regulation;blood coagulation;coagulation;hemostasis;multicellular organismal process;regulation of biological process;regulation of biological quality;regulation of body fluid levels;regulation of macromolecule metabolic process;regulation of metabolic process;regulation of primary metabolic process;regulation of protein metabolic process;regulation of proteolysis	binding;carbohydrate binding;endopeptidase inhibitor activity;endopeptidase regulator activity;enzyme inhibitor activity;enzyme regulator activity;glycosaminoglycan binding;heparin binding;pattern binding;peptidase inhibitor activity;peptidase regulator activity;polysaccharide binding;serine-type endopeptidase inhibitor activity		Complement and coagulation cascades	Serpin	Bloodcoagulation;Completeproteome;Directproteinsequencing;Glycoprotein;Hemostasis;Heparin-binding;Proteaseinhibitor;Referenceproteome;Repeat;Serineproteaseinhibitor;Signal;Sulfation		GO:0007596;GO:0007599;GO:0019222;GO:0030162;GO:0032501;GO:0050789;GO:0050817;GO:0050878;GO:0051246;GO:0060255;GO:0065007;GO:0065008;GO:0080090	+	Matrisome-associated	ECM Regulators	16	11	11	35.8	28.5	28.5	54.496
4664	Q61702;F8WJ05;Q91WU7;Q8K159	Itih1	Inter-alpha-trypsin inhibitor heavy chain H1	1.74546	0.780932	0.611862	1.47423	-1.59464	-1.00854		+	29.1749	29.7743	29.7102	30.5948	28.9204	29.369	29.7961	30.2948	30.7983	30.5806	30.3876	30.3717	25.8878	26.6301	26.2762	24.5302	NaN	NaN	NaN	NaN	amine metabolic process;aminoglycan metabolic process;carbohydrate metabolic process;glycosaminoglycan metabolic process;hyaluronan metabolic process;macromolecule metabolic process;metabolic process;nitrogen compound metabolic process;polysaccharide metabolic process;primary metabolic process	endopeptidase inhibitor activity;endopeptidase regulator activity;enzyme inhibitor activity;enzyme regulator activity;peptidase inhibitor activity;peptidase regulator activity;serine-type endopeptidase inhibitor activity	extracellular region		ITI_HC_C;VIT;VWA	Completeproteome;Glycoprotein;Phosphoprotein;Proteaseinhibitor;Proteoglycan;Referenceproteome;Secreted;Serineproteaseinhibitor;Signal		GO:0005975;GO:0005976;GO:0006022;GO:0006807;GO:0008152;GO:0009308;GO:0030203;GO:0030212;GO:0043170;GO:0044238	+	Matrisome-associated	ECM Regulators	27	27	24	33.8	33.8	31.2	101.07
4121	Q8VCM7;Q3UEM7;Q3UER8	Fgg	Fibrinogen gamma chain	0.595561	0.387464	0.293539	3.46781	-1.17224	-1.00977		+	30.5398	30.7516	30.7049	32.4419	30.6835	30.8057	30.9582	31.2806	31.1318	31.5582	31.8278	31.4957	32.2639	32.1764	32.3713	32.2497	31.5218	31.1202	30.903	30.8274	biological regulation;cell activation;cellular component assembly;cellular component assembly at cellular level;cellular component organization;cellular component organization at cellular level;cellular component organization or biogenesis;cellular component organization or biogenesis at cellular level;cellular macromolecular complex assembly;cellular macromolecular complex subunit organization;c…	binding;cation binding;ion binding;metal ion binding	blood microparticle;cell cortex;cell part;cytoplasmic membrane-bounded vesicle;cytoplasmic part;cytoplasmic vesicle;external side of plasma membrane;extracellular region part;fibrinogen complex;intracellular membrane-bounded organelle;intracellular organelle;intracellular part;macromolecular complex;membrane part;membrane-bounded organelle;membrane-bounded vesicle;organelle;plasma membrane part;p…	Complement and coagulation cascades;Staphylococcus aureus infection	Fib_alpha;Fibrinogen_C	Bloodcoagulation;Calcium;Coiledcoil;Completeproteome;Disulfidebond;Glycoprotein;Hemostasis;Isopeptidebond;Metal-binding;Referenceproteome;Secreted;Signal		GO:0001775;GO:0006461;GO:0007165;GO:0009987;GO:0010035;GO:0010038;GO:0016043;GO:0022607;GO:0030168;GO:0034621;GO:0034622;GO:0042221;GO:0043623;GO:0043933;GO:0050789;GO:0050794;GO:0050896;GO:0051258;GO:0051592;GO:0051716;GO:0065003;GO:0065007;GO:0071822;GO:0071840;GO:0071841;GO:0071842;GO:0071844	+	Core matrisome	ECM Glycoproteins	30	30	30	76.6	76.6	76.6	49.391
2858	P35173	Stfa3	Stefin-3	1.79569	2.53792	1.35207	4.19537	-1.13353	-1.01636	+	+	26.1984	27.3452	30.6139	30.8271	29.3056	29.4191	31.5728	30.2445	32.7431	32.8791	31.0081	30.4892	34.8586	34.8766	34.8528	35.0106	33.6547	33.9313	33.9646	33.5138	biological regulation;negative regulation of catalytic activity;negative regulation of endopeptidase activity;negative regulation of hydrolase activity;negative regulation of molecular function;negative regulation of peptidase activity;regulation of biological process;regulation of catalytic activity;regulation of endopeptidase activity;regulation of hydrolase activity;regulation of metabolic pro…	cysteine-type endopeptidase inhibitor activity;endopeptidase inhibitor activity;endopeptidase regulator activity;enzyme inhibitor activity;enzyme regulator activity;peptidase inhibitor activity;peptidase regulator activity	cell part;cytoplasm;intracellular part		Cystatin	Completeproteome;Cytoplasm;Proteaseinhibitor;Referenceproteome;Thiolproteaseinhibitor		GO:0010466;GO:0010951;GO:0019222;GO:0043086;GO:0044092;GO:0050789;GO:0050790;GO:0051336;GO:0051346;GO:0052547;GO:0052548;GO:0065007;GO:0065009	+	Matrisome-associated	ECM Regulators	10	9	8	71.8	65	65	11.64
2068	G3X8T9;Q91WP6	Serpina3n	Serine protease inhibitor A3N	0.208902	-0.176098	-0.131187	1.80022	-1.47372	-1.02144		+	28.7308	29.3388	28.8348	29.7681	29.774	29.5585	29.6408	29.3753	28.2921	29.9635	29.3803	28.2965	25.5777	26.8757	25.7618	25.054	NaN	NaN	NaN	NaN	acute inflammatory response;acute-phase response;biological regulation;cellular process;cellular response to cAMP;cellular response to chemical stimulus;cellular response to corticosteroid stimulus;cellular response to cytokine stimulus;cellular response to endogenous stimulus;cellular response to glucocorticoid stimulus;cellular response to hormone stimulus;cellular response to interferon-gamma;…	endopeptidase inhibitor activity;endopeptidase regulator activity;enzyme inhibitor activity;enzyme regulator activity;peptidase inhibitor activity;peptidase regulator activity;serine-type endopeptidase inhibitor activity	extracellular region;extracellular region part;extracellular space		Serpin	3D-structure;Acutephase;Alternativesplicing;Completeproteome;Glycoprotein;Proteaseinhibitor;Referenceproteome;Secreted;Serineproteaseinhibitor;Signal		GO:0002237;GO:0002526;GO:0006950;GO:0006952;GO:0006953;GO:0006954;GO:0007584;GO:0009605;GO:0009607;GO:0009611;GO:0009719;GO:0009725;GO:0009987;GO:0009991;GO:0010033;GO:0019222;GO:0030162;GO:0031667;GO:0031960;GO:0032496;GO:0032870;GO:0033273;GO:0034097;GO:0034341;GO:0034516;GO:0042221;GO:0043434;GO:0048545;GO:0050789;GO:0050896;GO:0051246;GO:0051384;GO:0051591;GO:0051716;GO:0060255;GO:0065007;GO:…	+	Matrisome-associated	ECM Regulators	18	16	12	45.9	42.3	32.5	46.766
103	O08746;Q99K64;A0A0A0MQM7;Q3TQ80;Q569V0;Q8C435	Matn2	Matrilin-2	1.64785	1.66778	1.03026	1.31051	-1.76723	-1.02895	+	+	NaN	NaN	NaN	26.9355	NaN	NaN	NaN	27.8125	27.5792	27.6733	27.0293	26.7514	27.0583	26.5274	26.4488	26.5152	NaN	26.9473	NaN	NaN	anatomical structure morphogenesis;axon guidance;cell migration;cell motility;cell part morphogenesis;cell projection morphogenesis;cell projection organization;cellular component morphogenesis;cellular component movement;cellular component organization;cellular component organization at cellular level;cellular component organization or biogenesis;cellular component organization or biogenesis at …	binding;calcium ion binding;cation binding;ion binding;metal ion binding	basement membrane;extracellular matrix part;extracellular region part		EGF_CA;Matrilin_ccoil;VWA	Alternativesplicing;Coiledcoil;Completeproteome;Disulfidebond;EGF-likedomain;Glycoprotein;Referenceproteome;Repeat;Secreted;Signal		GO:0001764;GO:0006928;GO:0006935;GO:0006950;GO:0007411;GO:0008347;GO:0009605;GO:0009611;GO:0009653;GO:0009987;GO:0016043;GO:0016477;GO:0030030;GO:0031099;GO:0031102;GO:0031104;GO:0032502;GO:0032989;GO:0032990;GO:0033554;GO:0040011;GO:0042221;GO:0042330;GO:0048678;GO:0048812;GO:0048813;GO:0048858;GO:0048869;GO:0048870;GO:0050896;GO:0051716;GO:0071840;GO:0071841;GO:0071842	+	Core matrisome	ECM Glycoproteins	19	19	19	29	29	29	106.75
4593	Q60675	Lama2	Laminin subunit alpha-2	0.143533	-0.0671679	-0.0568653	2.28257	-1.40164	-1.05574		+	32.4077	31.5606	31.9517	31.5806	31.8904	31.977	31.9443	32.3504	31.5271	31.7513	31.4915	31.9004	30.3552	29.9852	30.1589	29.9694	29.4826	28.6384	27.9474	28.7937	axon guidance;biological adhesion;biological regulation;cell adhesion;cellular process;chemotaxis;locomotion;positive regulation of biological process;positive regulation of cell communication;positive regulation of cellular process;positive regulation of multicellular organismal process;positive regulation of neurological system process;positive regulation of signaling;positive regulation of syn…		basal lamina;cell part;extracellular matrix part;extracellular region part;laminin complex;laminin-1 complex;macromolecular complex;membrane;plasma membrane;protein complex;sarcolemma		Laminin_B;Laminin_EGF;Laminin_G_1;Laminin_G_2;Laminin_I;Laminin_II;Laminin_N	3D-structure;Basementmembrane;Celladhesion;Coiledcoil;Completeproteome;Directproteinsequencing;Disulfidebond;Extracellularmatrix;Glycoprotein;LamininEGF-likedomain;Referenceproteome;Repeat;Secreted;Signal	Itga7-Itgb11-Lama2 complex	GO:0006935;GO:0007155;GO:0007411;GO:0009605;GO:0009987;GO:0010646;GO:0010647;GO:0022610;GO:0023051;GO:0023056;GO:0030155;GO:0030334;GO:0031644;GO:0031646;GO:0032222;GO:0032224;GO:0032879;GO:0040011;GO:0040012;GO:0042221;GO:0042330;GO:0044057;GO:0045995;GO:0048518;GO:0048522;GO:0050789;GO:0050793;GO:0050794;GO:0050804;GO:0050806;GO:0050896;GO:0051239;GO:0051240;GO:0051270;GO:0051969;GO:0051971;GO:…	+	Core matrisome	ECM Glycoproteins	98	98	57	37.7	37.7	21.9	343.81
969	P08122;B2RQQ8	Col4a2	Collagen alpha-2(IV) chain;Canstatin	0.456259	-0.2462	-0.196807	2.41726	-1.3929	-1.06732		+	29.237	29.2555	29.0224	29.8028	28.2573	28.3481	28.6139	28.9808	28.7051	28.7017	28.5346	28.9098	29.2857	29.2773	29.6141	28.8356	27.4842	27.3711	28.4592	28.1267	anatomical structure formation involved in morphogenesis;angiogenesis;biological regulation;biosynthetic process;cellular biosynthetic process;cellular macromolecule biosynthetic process;cellular macromolecule metabolic process;cellular metabolic process;cellular nitrogen compound metabolic process;cellular process;cellular response to chemical stimulus;cellular response to endogenous stimulus;ce…	extracellular matrix structural constituent;structural molecule activity	collagen;collagen type IV;extracellular matrix part;extracellular region part;sheet-forming collagen	Amoebiasis;ECM-receptor interaction;Focal adhesion;Pathways in cancer;Protein digestion and absorption;Small cell lung cancer	C4;Collagen	Angiogenesis;Basementmembrane;Collagen;Completeproteome;Disulfidebond;Extracellularmatrix;Glycoprotein;Hydroxylation;Referenceproteome;Repeat;Secreted;Signal		GO:0001525;GO:0006139;GO:0006351;GO:0006807;GO:0008152;GO:0009058;GO:0009059;GO:0009719;GO:0009987;GO:0010033;GO:0016070;GO:0016525;GO:0022603;GO:0032502;GO:0032774;GO:0034641;GO:0034645;GO:0042221;GO:0043170;GO:0044237;GO:0044238;GO:0044249;GO:0044260;GO:0045765;GO:0048519;GO:0048646;GO:0050789;GO:0050793;GO:0050896;GO:0051093;GO:0051239;GO:0051716;GO:0065007;GO:0070848;GO:0070887;GO:0071310;GO:…	+	Core matrisome	Collagens	11	11	10	9.2	9.2	8.7	167.32
4950	Q7TMF5;Q6P6M3	Serpina12	Serpin A12	0.513878	0.671391	0.413745	3.01173	-1.2993	-1.06769		+	26.8048	28.1567	27.7199	26.9749	NaN	26.9925	NaN	27.0605	28.3116	28.4207	27.3896	27.5956	28.6477	28.6146	28.6982	28.4293	27.1345	27.883	27.2692	26.906	biological regulation;regulation of biological process;regulation of macromolecule metabolic process;regulation of metabolic process;regulation of primary metabolic process;regulation of protein metabolic process;regulation of proteolysis	endopeptidase inhibitor activity;endopeptidase regulator activity;enzyme inhibitor activity;enzyme regulator activity;peptidase inhibitor activity;peptidase regulator activity;serine-type endopeptidase inhibitor activity	extracellular region		Serpin	Completeproteome;Directproteinsequencing;Glycoprotein;Proteaseinhibitor;Referenceproteome;Secreted;Serineproteaseinhibitor;Signal		GO:0019222;GO:0030162;GO:0050789;GO:0051246;GO:0060255;GO:0065007;GO:0080090	+	Matrisome-associated	ECM Regulators	9	9	9	25.4	25.4	25.4	47.634
346	A0A0R4J0X5;Q00896	Serpina1c	Alpha-1-antitrypsin 1-3	0.3103	1.17498	0.445503	1.72743	-1.64166	-1.08438		+	29.6417	NaN	NaN	30.8124	NaN	29.0652	NaN	NaN	29.8396	30.3537	30.7864	30.3299	26.1684	26.9945	NaN	26.469	NaN	NaN	NaN	NaN	biological regulation;regulation of biological process;regulation of macromolecule metabolic process;regulation of metabolic process;regulation of primary metabolic process;regulation of protein metabolic process;regulation of proteolysis;response to chemical stimulus;response to cytokine stimulus;response to endogenous stimulus;response to hormone stimulus;response to organic substance;response …	endopeptidase inhibitor activity;endopeptidase regulator activity;enzyme inhibitor activity;enzyme regulator activity;peptidase inhibitor activity;peptidase regulator activity;serine-type endopeptidase inhibitor activity	extracellular region	Complement and coagulation cascades	Serpin	Completeproteome;Glycoprotein;Proteaseinhibitor;Referenceproteome;Secreted;Serineproteaseinhibitor;Signal		GO:0009719;GO:0009725;GO:0010033;GO:0019222;GO:0030162;GO:0034097;GO:0042221;GO:0043434;GO:0050789;GO:0050896;GO:0051246;GO:0060255;GO:0065007;GO:0080090	+	Matrisome-associated	ECM Regulators	20	1	1	51.8	5.3	5.3	45.854
3537	Q07456	Ambp	Protein AMBP;Alpha-1-microglobulin;Inter-alpha-trypsin inhibitor light chain;Trypstatin	0.455415	-0.527366	-0.342806	2.60266	-1.52108	-1.1653		+	NaN	NaN	NaN	NaN	26.4874	NaN	NaN	NaN	NaN	NaN	NaN	NaN	26.7281	26.663	26.7394	26.4642	NaN	NaN	NaN	NaN	catabolic process;cellular macromolecule metabolic process;cellular metabolic process;cellular process;cellular protein metabolic process;macromolecule catabolic process;macromolecule metabolic process;macromolecule modification;metabolic process;primary metabolic process;protein catabolic process;protein maturation;protein metabolic process;protein modification process;protein-chromophore linkage	binding;cation binding;endopeptidase inhibitor activity;endopeptidase regulator activity;enzyme inhibitor activity;enzyme regulator activity;heme binding;identical protein binding;IgA binding;immunoglobulin binding;ion binding;iron ion binding;metal ion binding;peptidase inhibitor activity;peptidase regulator activity;protein binding;protein complex binding;protein dimerization activity;protein h…	cell part;cell surface;extracellular region part;extracellular space;intracellular membrane-bounded organelle;intracellular organelle;intracellular part;membrane;membrane-bounded organelle;organelle;plasma membrane		Kunitz_BPTI;Lipocalin	Chromophore;Cleavageonpairofbasicresidues;Completeproteome;Disulfidebond;Glycoprotein;Phosphoprotein;Proteaseinhibitor;Referenceproteome;Repeat;Secreted;Serineproteaseinhibitor;Signal		GO:0006464;GO:0008152;GO:0009056;GO:0009057;GO:0009987;GO:0018298;GO:0019538;GO:0030163;GO:0043170;GO:0043412;GO:0044237;GO:0044238;GO:0044260;GO:0044267;GO:0051604	+	Matrisome-associated	ECM Regulators	5	5	5	18.1	18.1	18.1	39.029
3020	P50608;Q8BNU3;Q543D2	Fmod	Fibromodulin	2.11661	-1.08849	-0.820214	1.50396	-2.21389	-1.23553		+	28.9619	29.9921	29.8221	30.1867	28.7966	29.3667	29.0705	28.3429	28.542	28.6006	27.3886	28.6507	NaN	28.1124	NaN	28.0702	NaN	NaN	NaN	NaN			extracellular matrix;extracellular region part;extracellular space;proteinaceous extracellular matrix		LRRNT	Completeproteome;Disulfidebond;Extracellularmatrix;Glycoprotein;Leucine-richrepeat;Proteoglycan;Pyrrolidonecarboxylicacid;Referenceproteome;Repeat;Secreted;Signal;Sulfation			+	Core matrisome	Proteoglycans	7	7	3	24.5	24.5	7.2	43.054
6574	Q9JI78	Ngly1	Peptide-N(4)-(N-acetyl-beta-glucosaminyl)asparagine amidase	-4.34294e-08	0	0	3.07215	-1.5498	-1.23786		+	NaN	NaN	NaN	NaN	NaN	NaN	NaN	NaN	NaN	NaN	NaN	NaN	25.5289	25.642	25.5601	25.6204	NaN	NaN	NaN	NaN	catabolic process;cellular macromolecule metabolic process;cellular metabolic process;cellular process;glycoprotein catabolic process;glycoprotein metabolic process;macromolecule catabolic process;macromolecule metabolic process;metabolic process	binding;catalytic activity;cation binding;hydrolase activity;hydrolase activity, acting on carbon-nitrogen (but not peptide) bonds;hydrolase activity, acting on carbon-nitrogen (but not peptide) bonds, in linear amides;ion binding;metal ion binding;peptide-N4-(N-acetyl-beta-glucosaminyl)asparagine amidase activity	cell part;cytoplasm;intracellular membrane-bounded organelle;intracellular organelle;intracellular part;membrane-bounded organelle;nucleus;organelle	Protein processing in endoplasmic reticulum	DUF750;PUB;Transglut_core	3D-structure;Acetylation;Completeproteome;Cytoplasm;Hydrolase;Metal-binding;Referenceproteome;Zinc		GO:0006516;GO:0008152;GO:0009056;GO:0009057;GO:0009100;GO:0009987;GO:0043170;GO:0044237;GO:0044260	+	Matrisome-associated	ECM Regulators	11	11	11	19.4	19.4	19.4	74.274
3538	Q07563	Col17a1	Collagen alpha-1(XVII) chain;120 kDa linear IgA disease antigen homolog	1.4389	-0.549509	-0.447635	1.58078	-2.30331	-1.28974		+	28.3225	29.171	28.6432	29.3257	28.4272	28.094	27.5867	28.1384	28.3288	28.1979	28.2799	28.1548	27.8248	27.8413	27.4003	NaN	NaN	NaN	NaN	NaN	cell junction assembly;cell junction organization;cell-substrate junction assembly;cellular component assembly;cellular component assembly at cellular level;cellular component organization;cellular component organization at cellular level;cellular component organization or biogenesis;cellular component organization or biogenesis at cellular level;cellular process;hemidesmosome assembly		basement membrane;cell junction;cell part;cell-substrate junction;collagen;extracellular matrix part;extracellular region part;hemidesmosome;integral to membrane;intrinsic to membrane;membrane part	Protein digestion and absorption	Collagen	Alternativesplicing;Basementmembrane;Celljunction;Collagen;Completeproteome;Disulfidebond;Extracellularmatrix;Glycoprotein;Hydroxylation;Membrane;Phosphoprotein;Referenceproteome;Repeat;Secreted;Signal-anchor;Transmembrane;Transmembranehelix		GO:0007044;GO:0009987;GO:0016043;GO:0022607;GO:0031581;GO:0034329;GO:0034330;GO:0071840;GO:0071841;GO:0071842;GO:0071844	+	Core matrisome	Collagens	16	16	16	12.9	12.9	12.9	147.97
4616	Q61001;Q6ZQA1	Lama5;mKIAA0533	Laminin subunit alpha-5	1.06273	-0.245959	-0.217775	3.14567	-1.64396	-1.30587		+	28.7028	28.9848	29.2334	29.0385	28.9927	29.3633	29.079	28.6155	28.8673	28.8344	28.9594	28.4841	28.3743	28.3063	28.9385	28.0872	27.0566	27.1446	26.4372	26.492	ameboidal cell migration;anatomical structure development;anatomical structure formation involved in morphogenesis;anatomical structure morphogenesis;biological adhesion;biological regulation;branching involved in salivary gland morphogenesis;branching involved in ureteric bud morphogenesis;branching morphogenesis of a tube;cell adhesion;cell migration;cell morphogenesis;cell morphogenesis involv…	binding;integrin binding;protein binding;protein complex binding;receptor binding	extracellular matrix part;extracellular region part;extracellular space;laminin complex;laminin-1 complex;laminin-10 complex;macromolecular complex;protein complex	Amoebiasis;ECM-receptor interaction;Focal adhesion;Pathways in cancer;Small cell lung cancer;Toxoplasmosis	Laminin_B;Laminin_EGF;Laminin_G_2;Laminin_I;Laminin_II;Laminin_N	3D-structure;Basementmembrane;Celladhesion;Coiledcoil;Completeproteome;Directproteinsequencing;Disulfidebond;Extracellularmatrix;Glycoprotein;LamininEGF-likedomain;Referenceproteome;Repeat;Secreted;Signal		GO:0000902;GO:0000904;GO:0001658;GO:0001667;GO:0001738;GO:0001755;GO:0001763;GO:0001942;GO:0002009;GO:0006928;GO:0007155;GO:0007165;GO:0007166;GO:0007229;GO:0007517;GO:0008544;GO:0009653;GO:0009887;GO:0009888;GO:0009987;GO:0010927;GO:0016043;GO:0016331;GO:0016477;GO:0022404;GO:0022405;GO:0022607;GO:0022610;GO:0030030;GO:0030031;GO:0030155;GO:0030324;GO:0030334;GO:0031589;GO:0032501;GO:0032502;GO:…	+	Core matrisome	ECM Glycoproteins	52	52	52	20.3	20.3	20.3	404.05
555	A2A4B4;P59900	Emilin3	EMILIN-3	-4.34294e-08	0	0	2.97606	-1.71127	-1.32633		+	NaN	NaN	NaN	NaN	NaN	NaN	NaN	NaN	NaN	NaN	NaN	NaN	26.7508	26.5862	26.641	26.5486	NaN	NaN	NaN	NaN			cell part;cytoplasm;extracellular matrix;extracellular region part;intracellular part;proteinaceous extracellular matrix		EMI	Coiledcoil;Completeproteome;Cytoplasm;Disulfidebond;Extracellularmatrix;Glycoprotein;Referenceproteome;Secreted;Signal			+	Core matrisome	ECM Glycoproteins	5	5	5	9.1	9.1	9.1	77.395
5293	Q8BWM3;Q811V2	Stfa2l1		-4.34294e-08	0	0	1.60237	-2.45802	-1.34478		+	NaN	NaN	NaN	NaN	NaN	NaN	NaN	NaN	NaN	NaN	NaN	NaN	NaN	27.9557	27.4606	27.679	NaN	NaN	NaN	NaN	biological regulation;negative regulation of catalytic activity;negative regulation of endopeptidase activity;negative regulation of hydrolase activity;negative regulation of molecular function;negative regulation of peptidase activity;regulation of biological process;regulation of catalytic activity;regulation of endopeptidase activity;regulation of hydrolase activity;regulation of metabolic pro…	cysteine-type endopeptidase inhibitor activity;endopeptidase inhibitor activity;endopeptidase regulator activity;enzyme inhibitor activity;enzyme regulator activity;peptidase inhibitor activity;peptidase regulator activity	cell part;intracellular		Cystatin	Completeproteome;Proteaseinhibitor;Referenceproteome;Thiolproteaseinhibitor		GO:0010466;GO:0010951;GO:0019222;GO:0043086;GO:0044092;GO:0050789;GO:0050790;GO:0051336;GO:0051346;GO:0052547;GO:0052548;GO:0065007;GO:0065009	+	Matrisome-associated	ECM Regulators	6	5	2	68	68	11.7	11.859
4431	Q62000;Q543C5	Ogn	Mimecan	0.281622	-0.135782	-0.112676	3.85029	-1.6132	-1.35694		+	32.4531	32.7792	32.8066	33.571	32.325	32.4984	32.6975	32.2133	32.7876	32.8183	32.4986	32.6035	31.5411	31.6731	31.4489	31.7058	30.4096	30.1261	29.6145	29.7659			extracellular matrix;extracellular region part;extracellular space;proteinaceous extracellular matrix		LRR_1	Completeproteome;Disulfidebond;Extracellularmatrix;Glycoprotein;Growthfactor;Leucine-richrepeat;Referenceproteome;Repeat;Secreted;Signal			+	Core matrisome	Proteoglycans	18	18	18	51	51	51	34.012
1646	E9PYH0;G3XA35;Q62059;E9QMK2;E9QMK3	Vcan	Versican core protein	1.64907	1.73201	1.05466	3.48653	-1.72115	-1.39435	+	+	26.8088	28.1809	27.7225	27.0865	NaN	NaN	28.1824	28.4434	29.5377	29.2447	27.4375	27.6792	30.5677	30.7696	30.7069	30.707	29.1101	28.2891	29.1472	29.3203	anatomical structure development;biological adhesion;cell adhesion;cell migration;cell motility;cellular component movement;cellular process;developmental process;glial cell migration;heart development;locomotion;organ development;tube development;ureteric bud development	binding;calcium ion binding;carbohydrate binding;cation binding;glycosaminoglycan binding;hyaluronic acid binding;ion binding;metal ion binding;pattern binding;polysaccharide binding	extracellular matrix;extracellular region part;extracellular space;proteinaceous extracellular matrix	Cell adhesion molecules (CAMs)	EGF;Lectin_C;Sushi;V-set;Xlink	Alternativesplicing;Calcium;Completeproteome;Directproteinsequencing;Disulfidebond;EGF-likedomain;Extracellularmatrix;Glycoprotein;Hyaluronicacid;Immunoglobulindomain;Lectin;Proteoglycan;Referenceproteome;Repeat;Secreted;Signal;Sushi		GO:0001657;GO:0006928;GO:0007155;GO:0007507;GO:0008347;GO:0009987;GO:0016477;GO:0022610;GO:0032502;GO:0035295;GO:0040011;GO:0048513;GO:0048856;GO:0048870	+	Core matrisome	Proteoglycans	42	42	42	13.9	13.9	13.9	366.89
2928	Q8CFZ6;P43025	Clec3b	Tetranectin	0.0924778	-0.0747951	-0.0575315	2.30977	-2.37906	-1.5361		+	27.5409	27.6377	28.1147	29.0069	28.8661	28.9941	28.785	28.1386	28.2774	28.3314	28.1939	27.9853	27.7117	27.2615	27.1315	26.9431	NaN	NaN	NaN	NaN	anatomical structure development;biological regulation;biomineral tissue development;bone mineralization;cellular process;cellular response to chemical stimulus;cellular response to endogenous stimulus;cellular response to growth factor stimulus;cellular response to organic substance;cellular response to stimulus;cellular response to transforming growth factor beta stimulus;developmental process;…	binding;calcium ion binding;carbohydrate binding;cation binding;glycosaminoglycan binding;heparin binding;ion binding;metal ion binding;pattern binding;polysaccharide binding	cell part;cytoplasm;extracellular matrix;extracellular region part;extracellular space;granular component;intracellular organelle part;intracellular part;nuclear part;nucleolar part;organelle part;proteinaceous extracellular matrix		Lectin_C	Completeproteome;Directproteinsequencing;Disulfidebond;Lectin;Referenceproteome;Secreted;Signal		GO:0001501;GO:0009719;GO:0009888;GO:0009987;GO:0010033;GO:0010468;GO:0010755;GO:0010756;GO:0010954;GO:0019222;GO:0030282;GO:0031214;GO:0032502;GO:0042221;GO:0048731;GO:0048856;GO:0050789;GO:0050896;GO:0051246;GO:0051716;GO:0060255;GO:0065007;GO:0070613;GO:0070848;GO:0070887;GO:0071310;GO:0071363;GO:0071495;GO:0071559;GO:0071560;GO:0080090	+	Matrisome-associated	ECM-affiliated Proteins	4	4	4	34.7	34.7	34.7	22.255
128	A0A0A6YXI5	Flg		1.0042	0.820387	0.565331	1.4419	-3.59593	-1.53818		+	NaN	NaN	NaN	NaN	NaN	NaN	27.4217	NaN	NaN	NaN	NaN	NaN	30.5742	31.0044	30.3745	29.2056	NaN	NaN	28.9104	28.5523									+	Matrisome-associated	Secreted Factors	24	4	4	62.2	11.2	11.2	40.397
109	A0A0A6YVU7	Flg		-4.34294e-08	0	0	2.30065	-2.43663	-1.5574		+	NaN	NaN	NaN	NaN	NaN	NaN	NaN	NaN	NaN	NaN	NaN	NaN	26.3378	28.317	27.5696	27.6554	NaN	NaN	NaN	NaN									+	Matrisome-associated	Secreted Factors	26	3	3	87.3	23.4	23.4	26.67
3084	P55097;Q545T0	Ctsk	Cathepsin K	0.863636	-0.639729	-0.458404	3.61025	-1.98018	-1.57653		+	26.4911	27.6592	26.6713	26.8774	26.4504	26.5363	NaN	26.4344	26.227	26.5065	26.7824	26.461	26.3479	26.6891	26.4624	26.4648	NaN	NaN	NaN	NaN	anatomical structure homeostasis;biological regulation;bone resorption;homeostatic process;intramembranous ossification;macromolecule metabolic process;metabolic process;multicellular organismal process;ossification;primary metabolic process;protein metabolic process;proteolysis;regulation of biological quality;tissue homeostasis	catalytic activity;cysteine-type peptidase activity;hydrolase activity;peptidase activity;peptidase activity, acting on L-amino acid peptides	cell part;cytoplasmic part;extracellular region part;extracellular space;intracellular membrane-bounded organelle;intracellular organelle;intracellular part;lysosome;lytic vacuole;membrane-bounded organelle;organelle;vacuole	Lysosome;Osteoclast differentiation;Rheumatoid arthritis;Toll-like receptor signaling pathway	Inhibitor_I29;Peptidase_C1	Completeproteome;Disulfidebond;Glycoprotein;Hydrolase;Lysosome;Protease;Referenceproteome;Signal;Thiolprotease;Zymogen		GO:0001503;GO:0001894;GO:0001957;GO:0006508;GO:0008152;GO:0019538;GO:0032501;GO:0042592;GO:0043170;GO:0044238;GO:0045453;GO:0060249;GO:0065007;GO:0065008	+	Matrisome-associated	ECM Regulators	5	5	5	23.7	23.7	23.7	36.888
5099	Q8C1D4;Q8BGF0;Q6P8K4	AW551984		-4.34294e-08	0	0	3.95156	-1.9188	-1.57862		+	NaN	NaN	NaN	NaN	NaN	NaN	NaN	NaN	NaN	NaN	NaN	NaN	30.0495	29.6731	29.469	29.8836	28.1132	27.4678	27.6414	28.1777	cardiac cell fate commitment;cardiac muscle cell fate commitment;cell fate commitment;cellular developmental process;cellular process;developmental process				VIT;VIT_2	Completeproteome;Referenceproteome		GO:0009987;GO:0032502;GO:0045165;GO:0048869;GO:0060911;GO:0060923	+	Core matrisome	ECM Glycoproteins	26	24	24	36.1	35.1	35.1	89.449
1488	D3Z598;E9QPS5;Q8K4G1;B2RU79;E9Q6B8;Q3UGU1	Ltbp4	Latent-transforming growth factor beta-binding protein 4	-4.34294e-08	0	0	3.79142	-2.00747	-1.61792		+	NaN	NaN	NaN	NaN	NaN	NaN	NaN	NaN	NaN	NaN	NaN	NaN	26.4481	27.1918	26.8398	26.7735	NaN	NaN	NaN	NaN	biological regulation;cell surface receptor linked signaling pathway;cellular process;cellular response to stimulus;enzyme linked receptor protein signaling pathway;establishment of localization;establishment of localization in cell;hormone secretion;hormone transport;regulation of biological process;regulation of biological quality;regulation of cellular process;regulation of hormone levels;regu…	binding;calcium ion binding;cation binding;ion binding;metal ion binding	extracellular matrix;extracellular region part;extracellular space;proteinaceous extracellular matrix		cEGF;EGF_CA;TB	Alternativesplicing;Completeproteome;Disulfidebond;EGF-likedomain;Extracellularmatrix;Glycoprotein;Growthfactorbinding;Referenceproteome;Repeat;Secreted;Signal		GO:0006810;GO:0007165;GO:0007166;GO:0007167;GO:0007178;GO:0007179;GO:0009914;GO:0009987;GO:0010817;GO:0019222;GO:0023061;GO:0030162;GO:0032940;GO:0046879;GO:0046903;GO:0050789;GO:0050794;GO:0050896;GO:0051234;GO:0051246;GO:0051649;GO:0051716;GO:0060255;GO:0065007;GO:0065008;GO:0080090	+	Core matrisome	ECM Glycoproteins	15	15	15	14.4	14.4	14.4	166.77
4267	Q8VCN0;Q3UTR7;P11859	Agt	Angiotensinogen;Angiotensin-1;Angiotensin-2;Angiotensin-3;Angiotensin-4;Angiotensin 1-9;Angiotensin 1-7;Angiotensin 1-5;Angiotensin 1-4	0.0262863	0.0290031	0.0209575	3.54101	-2.25379	-1.73372		+	NaN	NaN	NaN	NaN	NaN	NaN	25.3279	NaN	NaN	NaN	NaN	NaN	26.7049	26.9641	26.1171	26.4234	NaN	NaN	NaN	NaN	activation of NF-kappaB-inducing kinase activity;activation of phospholipase C activity;activation of protein kinase activity;aging;anatomical structure development;anatomical structure morphogenesis;angiotensin mediated vasoconstriction involved in regulation of systemic arterial blood pressure;angiotensin-mediated drinking behavior;artery smooth muscle contraction;astrocyte activation;behavior;…	acetyltransferase activator activity;angiotensin receptor binding;binding;endopeptidase inhibitor activity;endopeptidase regulator activity;enzyme activator activity;enzyme inhibitor activity;enzyme regulator activity;G-protein-coupled receptor binding;peptidase inhibitor activity;peptidase regulator activity;protein binding;receptor binding;serine-type endopeptidase inhibitor activity;type 1 ang…	extracellular region;extracellular region part;extracellular space	Hypertrophic cardiomyopathy (HCM);Renin-angiotensin system;Vascular smooth muscle contraction	Serpin	3D-structure;Completeproteome;Disulfidebond;Glycoprotein;Referenceproteome;Secreted;Signal;Vasoactive;Vasoconstrictor		GO:0000165;GO:0001543;GO:0001558;GO:0001568;GO:0001658;GO:0001763;GO:0001775;GO:0001817;GO:0001822;GO:0001885;GO:0001932;GO:0001934;GO:0001976;GO:0001990;GO:0001998;GO:0001999;GO:0002009;GO:0002016;GO:0002018;GO:0002019;GO:0002035;GO:0002064;GO:0003008;GO:0003012;GO:0003013;GO:0003014;GO:0003018;GO:0003044;GO:0003051;GO:0003071;GO:0003073;GO:0003081;GO:0003084;GO:0003330;GO:0003331;GO:0006355;GO:…	+	Matrisome-associated	ECM Regulators	7	7	7	22.6	22.6	22.6	51.985
5824	Q91WQ0;Q3UKW1;Q06770	Serpina6	Corticosteroid-binding globulin	0.652335	0.423399	0.319397	2.98073	-2.46212	-1.73792		+	28.6987	28.712	29.4347	29.8498	28.2102	28.1526	28.5441	29.401	29.1698	29.8511	29.3715	29.2609	27.5688	27.9553	26.9985	27.9964	NaN	NaN	NaN	NaN	biological regulation;C21-steroid hormone metabolic process;cellular hormone metabolic process;cellular metabolic process;cellular process;establishment of localization;glucocorticoid metabolic process;hormone metabolic process;lipid metabolic process;metabolic process;primary metabolic process;regulation of biological process;regulation of biological quality;regulation of hormone levels;regulati…	binding;endopeptidase inhibitor activity;endopeptidase regulator activity;enzyme inhibitor activity;enzyme regulator activity;lipid binding;peptidase inhibitor activity;peptidase regulator activity;serine-type endopeptidase inhibitor activity;steroid binding	extracellular region part;extracellular space		Serpin	Completeproteome;Directproteinsequencing;Glycoprotein;Lipid-binding;Referenceproteome;Secreted;Signal;Steroid-binding;Transport		GO:0006629;GO:0006810;GO:0008152;GO:0008202;GO:0008207;GO:0008211;GO:0009987;GO:0010817;GO:0019222;GO:0030162;GO:0034754;GO:0042445;GO:0044237;GO:0044238;GO:0050789;GO:0051234;GO:0051246;GO:0060255;GO:0065007;GO:0065008;GO:0080090	+	Matrisome-associated	ECM Regulators	9	9	9	28.7	28.7	28.7	44.735
2085	Q61703;G3X977;Q8K016;Q3UEG7	Itih2	Inter-alpha-trypsin inhibitor heavy chain H2	1.00627	0.448655	0.359979	3.73415	-2.25669	-1.76698		+	28.6678	29.0799	29.1215	29.8102	28.2703	29.0592	29.2082	29.5295	29.8687	29.7002	29.3788	29.0154	28.8476	28.7813	28.8554	28.9392	26.9426	25.8253	27.0376	26.5913	amine metabolic process;aminoglycan metabolic process;carbohydrate metabolic process;glycosaminoglycan metabolic process;hyaluronan metabolic process;macromolecule metabolic process;metabolic process;nitrogen compound metabolic process;polysaccharide metabolic process;primary metabolic process	endopeptidase inhibitor activity;endopeptidase regulator activity;enzyme inhibitor activity;enzyme regulator activity;peptidase inhibitor activity;peptidase regulator activity;serine-type endopeptidase inhibitor activity	extracellular region		ITI_HC_C;VIT;VWA	Completeproteome;Gamma-carboxyglutamicacid;Glycoprotein;Phosphoprotein;Proteaseinhibitor;Proteoglycan;Referenceproteome;Secreted;Serineproteaseinhibitor;Signal		GO:0005975;GO:0005976;GO:0006022;GO:0006807;GO:0008152;GO:0009308;GO:0030203;GO:0030212;GO:0043170;GO:0044238	+	Matrisome-associated	ECM Regulators	23	13	13	31.8	21.9	21.9	105.93
5230	Q8BPB5;Q8K0J4;Q8R1U8	Efemp1	EGF-containing fibulin-like extracellular matrix protein 1	0.46114	0.964428	0.488364	4.00521	-2.31804	-1.84751		+	NaN	NaN	NaN	NaN	27.2999	NaN	27.3576	NaN	NaN	NaN	NaN	28.403	27.0774	26.7282	27.4148	27.2831	NaN	NaN	NaN	NaN	biological regulation;cellular macromolecule metabolic process;cellular metabolic process;cellular process;cellular protein metabolic process;macromolecule metabolic process;macromolecule modification;metabolic process;negative regulation of biological process;negative regulation of cell differentiation;negative regulation of cellular process;negative regulation of chondrocyte differentiation;neg…	binding;calcium ion binding;catalytic activity;cation binding;epidermal growth factor receptor binding;epidermal growth factor-activated receptor activity;growth factor receptor binding;ion binding;kinase activity;metal ion binding;molecular transducer activity;phosphotransferase activity, alcohol group as acceptor;protein binding;protein kinase activity;protein tyrosine kinase activity;receptor …	extracellular matrix;extracellular region part;extracellular space;proteinaceous extracellular matrix		cEGF;EGF_CA	Calcium;Completeproteome;Disulfidebond;EGF-likedomain;Extracellularmatrix;Glycoprotein;Growthfactor;Referenceproteome;Repeat;Secreted;Signal		GO:0006355;GO:0006464;GO:0006468;GO:0006793;GO:0006796;GO:0008152;GO:0009889;GO:0009987;GO:0010468;GO:0010556;GO:0016310;GO:0018108;GO:0018193;GO:0018212;GO:0019219;GO:0019222;GO:0019538;GO:0031323;GO:0031326;GO:0032330;GO:0032331;GO:0043170;GO:0043412;GO:0044237;GO:0044238;GO:0044260;GO:0044267;GO:0045595;GO:0045596;GO:0048519;GO:0048523;GO:0050789;GO:0050793;GO:0050794;GO:0051093;GO:0051171;GO:…	+	Core matrisome	ECM Glycoproteins	11	11	11	31.6	31.6	31.6	54.952
156	A0A0D4BT98;A0A0D4BT04;Q99PM0;P55002	Magp1;Mfap2	Microfibrillar-associated protein 2	-4.34294e-08	0	0	2.23397	-3.54966	-1.91887		+	NaN	NaN	NaN	NaN	NaN	NaN	NaN	NaN	NaN	NaN	NaN	NaN	29.0496	28.7457	29.2282	29.6481	NaN	NaN	27.764	NaN	anatomical structure formation involved in morphogenesis;cell differentiation;cellular developmental process;cellular process;developmental process;myeloid cell differentiation;platelet formation	binding;fibrinogen binding;protein binding;protein complex binding	extracellular matrix part;extracellular region part;fibril;microfibril		MAGP	Completeproteome;Disulfidebond;Extracellularmatrix;Glycoprotein;Pyrrolidonecarboxylicacid;Referenceproteome;Secreted;Signal;Sulfation		GO:0009987;GO:0030099;GO:0030154;GO:0030220;GO:0032502;GO:0048646;GO:0048869	+	Core matrisome	ECM Glycoproteins	4	4	4	35.3	35.3	35.3	11.503
835	Q8R422;A6MDD3	Cd109	CD109 antigen	0.465358	-0.302949	-0.232323	6.163	-2.21663	-2.00821		+	28.968	30.2264	29.5903	29.8442	28.9139	29.284	28.4593	28.9333	30.0795	29.26	28.9781	29.2989	29.4455	29.8569	29.735	29.8911	27.4579	27.5281	27.5087	27.5673	biological regulation;negative regulation of catalytic activity;negative regulation of endopeptidase activity;negative regulation of hydrolase activity;negative regulation of molecular function;negative regulation of peptidase activity;regulation of biological process;regulation of catalytic activity;regulation of endopeptidase activity;regulation of hydrolase activity;regulation of metabolic pro…	endopeptidase inhibitor activity;endopeptidase regulator activity;enzyme inhibitor activity;enzyme regulator activity;peptidase inhibitor activity;peptidase regulator activity;serine-type endopeptidase inhibitor activity	anchored to membrane;cell part;extracellular region part;extracellular space;intrinsic to membrane;membrane;membrane part;plasma membrane		A2M;A2M_comp;A2M_N;A2M_N_2;A2M_recep;Thiol-ester_cl	Baitregion;Cellmembrane;Completeproteome;Disulfidebond;Glycoprotein;GPI-anchor;Lipoprotein;Membrane;Proteaseinhibitor;Referenceproteome;Serineproteaseinhibitor;Signal;Thioesterbond		GO:0010466;GO:0010951;GO:0019222;GO:0043086;GO:0044092;GO:0050789;GO:0050790;GO:0051336;GO:0051346;GO:0052547;GO:0052548;GO:0065007;GO:0065009	+	Matrisome-associated	ECM Regulators	42	42	42	36.8	36.8	36.8	161.66
309	A0A0R4J0I1;P07759	Serpina3k	Serine protease inhibitor A3K	0.313736	0.644735	0.341064	3.59115	-2.7489	-2.02382		+	32.9194	33.308	29.6902	30.1648	32.7816	32.6405	32.8938	33.8241	30.3931	30.9236	33.672	33.6664	27.4327	27.181	28.158	26.4386	NaN	NaN	NaN	NaN	biological regulation;regulation of biological process;regulation of macromolecule metabolic process;regulation of metabolic process;regulation of primary metabolic process;regulation of protein metabolic process;regulation of proteolysis;response to chemical stimulus;response to cytokine stimulus;response to endogenous stimulus;response to hormone stimulus;response to organic substance;response …	endopeptidase inhibitor activity;endopeptidase regulator activity;enzyme inhibitor activity;enzyme regulator activity;peptidase inhibitor activity;peptidase regulator activity;serine-type endopeptidase inhibitor activity	extracellular region		Serpin	Completeproteome;Directproteinsequencing;Glycoprotein;Proteaseinhibitor;Referenceproteome;Secreted;Serineproteaseinhibitor;Signal		GO:0009719;GO:0009725;GO:0010033;GO:0019222;GO:0030162;GO:0034097;GO:0042221;GO:0043434;GO:0050789;GO:0050896;GO:0051246;GO:0060255;GO:0065007;GO:0080090	+	Matrisome-associated	ECM Regulators	21	21	15	56.5	56.5	40.9	46.672
3071	Q9ESZ9;P54320	Eln	Elastin	0.0710521	-0.0389299	-0.0324593	4.52912	-2.599	-2.11104		+	28.8238	29.4589	28.6965	28.7537	28.3459	28.7882	29.071	28.9222	28.7267	28.6274	29.0737	28.2124	26.9661	26.999	27.4285	26.5516	NaN	NaN	NaN	NaN	actin cytoskeleton organization;actin filament bundle assembly;actin filament organization;actin filament-based process;anatomical structure development;biological regulation;blood vessel remodeling;cellular component assembly;cellular component assembly at cellular level;cellular component organization;cellular component organization at cellular level;cellular component organization or biogenesi…	binding;extracellular matrix binding;extracellular matrix constituent conferring elasticity;extracellular matrix structural constituent;structural molecule activity	cell part;cytoplasmic part;elastic fiber;extracellular matrix;extracellular matrix part;extracellular region part;intracellular membrane-bounded organelle;intracellular organelle;intracellular part;membrane-bounded organelle;mitochondrion;organelle;proteinaceous extracellular matrix	Protein digestion and absorption		Completeproteome;Disulfidebond;Extracellularmatrix;Hydroxylation;Referenceproteome;Repeat;Secreted;Signal		GO:0001974;GO:0006996;GO:0007010;GO:0007015;GO:0007519;GO:0008064;GO:0009888;GO:0009987;GO:0014706;GO:0016043;GO:0022607;GO:0030029;GO:0030036;GO:0030198;GO:0030832;GO:0030833;GO:0032271;GO:0032501;GO:0032502;GO:0032535;GO:0032956;GO:0032970;GO:0033043;GO:0043062;GO:0043149;GO:0043254;GO:0044087;GO:0048771;GO:0048856;GO:0050789;GO:0050794;GO:0051017;GO:0051128;GO:0051493;GO:0060537;GO:0065007;GO:…	+	Core matrisome	ECM Glycoproteins	7	7	7	17.5	17.5	17.5	67.203
881	O08573;B1AQR8;G3X9T7	Lgals9	Galectin-9;Galectin	-4.34294e-08	0	0	5.30988	-2.97741	-2.49273		+	NaN	NaN	NaN	NaN	NaN	NaN	NaN	NaN	NaN	NaN	NaN	NaN	27.521	27.5005	27.4498	27.5199	NaN	NaN	NaN	NaN	biological adhesion;cell adhesion;cell-cell adhesion;cellular process;heterophilic cell-cell adhesion	binding;carbohydrate binding;galactoside binding;monosaccharide binding;sugar binding	cell part;cytoplasm;extracellular region;intracellular part		Gal-bind_lectin	3D-structure;Alternativesplicing;Completeproteome;Cytoplasm;Lectin;Referenceproteome;Repeat;Secreted		GO:0007155;GO:0007157;GO:0009987;GO:0016337;GO:0022610	+	Matrisome-associated	ECM-affiliated Proteins	9	9	9	32	32	32	40.035
2726	Q3V1T9;P20918	Plg	Plasminogen;Plasmin heavy chain A;Activation peptide;Angiostatin;Plasmin heavy chain A, short form;Plasmin light chain B	0.247283	0.218218	0.159571	3.97134	-3.54592	-2.54185		+	30.158	30.3858	30.4615	31.2783	29.775	29.9404	29.1267	31.0803	30.8193	30.9029	30.9136	30.4654	28.8633	28.4767	29.5742	29.1012	NaN	NaN	NaN	NaN	anatomical structure development;anatomical structure homeostasis;anatomical structure morphogenesis;biological regulation;blood coagulation;blood vessel development;cell differentiation;cell differentiation involved in embryonic placenta development;cell migration;cell motility;cellular component movement;cellular developmental process;cellular homeostasis;cellular process;coagulation;developmen…	catalytic activity;endopeptidase activity;hydrolase activity;peptidase activity;peptidase activity, acting on L-amino acid peptides;serine hydrolase activity;serine-type endopeptidase activity;serine-type peptidase activity	cell part;extracellular region part;extracellular space;extrinsic to membrane;extrinsic to plasma membrane;intracellular membrane-bounded organelle;intracellular organelle;intracellular part;membrane part;membrane-bounded organelle;organelle;plasma membrane part	Complement and coagulation cascades;Neuroactive ligand-receptor interaction;Staphylococcus aureus infection	Kringle;PAN_1;Trypsin	Bloodcoagulation;Cleavageonpairofbasicresidues;Completeproteome;Directproteinsequencing;Disulfidebond;Fibrinolysis;Hemostasis;Hydrolase;Kringle;Phosphoprotein;Protease;Referenceproteome;Repeat;Secreted;Serineprotease;Signal;Tissueremodeling;Zymogen	Angiomotin isoform p80-Angiostatin complex	GO:0001568;GO:0002376;GO:0006508;GO:0006928;GO:0007596;GO:0007599;GO:0008152;GO:0009653;GO:0009888;GO:0009987;GO:0016477;GO:0016525;GO:0019538;GO:0019725;GO:0022603;GO:0030154;GO:0030193;GO:0030195;GO:0031099;GO:0032101;GO:0032501;GO:0032502;GO:0040007;GO:0040011;GO:0042246;GO:0042592;GO:0042692;GO:0042730;GO:0043170;GO:0044238;GO:0045445;GO:0045765;GO:0046716;GO:0048513;GO:0048519;GO:0048568;GO:…	+	Matrisome-associated	ECM Regulators	37	34	34	56.4	55	55	90.806
5762	Q8VHY0	Cspg4	Chondroitin sulfate proteoglycan 4	0.858935	1.01228	0.621574	6.59329	-2.92502	-2.62118		+	NaN	26.9622	26.8413	27.5717	NaN	NaN	26.4065	27.6005	27.3935	27.9512	26.2442	26.7193	29.5822	29.1934	29.3103	29.447	26.3479	26.5403	26.3036	26.641	activation of MAPK activity;anatomical structure formation involved in morphogenesis;angiogenesis;biological regulation;cell migration;cell motility;cell proliferation;cell surface receptor linked signaling pathway;cellular component movement;cellular macromolecule metabolic process;cellular metabolic process;cellular process;cellular protein metabolic process;cellular response to stimulus;develo…	molecular transducer activity;signal transducer activity	apical plasma membrane;cell part;cell projection membrane;cell projection part;integral to membrane;intrinsic to membrane;lamellipodium membrane;leading edge membrane;membrane;membrane part;plasma membrane;plasma membrane part		Laminin_G_1;Laminin_G_2	Alternativesplicing;Angiogenesis;Cellmembrane;Cellprojection;Completeproteome;Developmentalprotein;Differentiation;Disulfidebond;Glycoprotein;Membrane;Phosphoprotein;Proteoglycan;Referenceproteome;Repeat;Signal;Tissueremodeling;Transducer;Transmembrane;Transmembranehelix	Ng2-Grip1-Glur2 complex	GO:0000187;GO:0001525;GO:0001932;GO:0001934;GO:0006464;GO:0006468;GO:0006793;GO:0006796;GO:0006928;GO:0007165;GO:0007166;GO:0007167;GO:0007169;GO:0008152;GO:0008283;GO:0008347;GO:0009893;GO:0009966;GO:0009987;GO:0010562;GO:0010604;GO:0016310;GO:0016477;GO:0019220;GO:0019222;GO:0019538;GO:0023051;GO:0031323;GO:0031325;GO:0031399;GO:0031401;GO:0032268;GO:0032270;GO:0032501;GO:0032502;GO:0033674;GO:…	+	Matrisome-associated	ECM-affiliated Proteins	45	45	45	26.2	26.2	26.2	252.31
4340	Q3V3W7;Q8BH61;Q3TQH1	F13a1	Coagulation factor XIII A chain	0.0827132	-0.0290715	-0.0257438	5.2319	-4.1015	-3.21392		+	31.7775	32.3112	31.6274	32.0908	31.7028	31.9303	31.8552	31.9182	32.1387	31.9997	31.6534	31.7005	31.1844	31.2238	31.3563	31.1591	26.5108	27.5073	27.6606	26.8388	biological regulation;blood coagulation;cellular macromolecule metabolic process;cellular metabolic process;cellular process;cellular protein metabolic process;coagulation;hemostasis;macromolecule metabolic process;macromolecule modification;metabolic process;multicellular organismal process;peptide cross-linking;primary metabolic process;protein metabolic process;protein modification process;reg…	binding;catalytic activity;cation binding;ion binding;metal ion binding;protein-glutamine gamma-glutamyltransferase activity;transferase activity;transferase activity, transferring acyl groups;transferase activity, transferring amino-acyl groups	cell part;cytoplasm;extracellular region;intracellular part	Complement and coagulation cascades	Transglut_C;Transglut_core;Transglut_N	Acetylation;Acyltransferase;Bloodcoagulation;Calcium;Completeproteome;Cytoplasm;Glycoprotein;Hemostasis;Metal-binding;Referenceproteome;Secreted;Transferase;Zymogen		GO:0006464;GO:0007596;GO:0007599;GO:0008152;GO:0009987;GO:0018149;GO:0019538;GO:0032501;GO:0043170;GO:0043412;GO:0044237;GO:0044238;GO:0044260;GO:0044267;GO:0050817;GO:0050878;GO:0065007;GO:0065008	+	Matrisome-associated	ECM Regulators	35	35	18	54.6	54.6	27.9	83.205
4532	Q61247;Q5ND36;Q5ND35	Serpinf2	Alpha-2-antiplasmin	2.2258	0.432523	0.384678	5.71177	-3.9235	-3.21875		+	28.3474	28.3968	28.5799	28.5562	28.2392	28.5755	29.1212	28.9719	28.4916	28.9641	29.1331	28.6083	28.0804	28.3406	28.3485	28.1729	NaN	NaN	NaN	NaN	acute inflammatory response;acute-phase response;anatomical structure morphogenesis;biological regulation;blood vessel morphogenesis;cellular component organization;cellular component organization at cellular level;cellular component organization or biogenesis;cellular component organization or biogenesis at cellular level;cellular process;circulatory system process;collagen fibril organization;d…	endopeptidase inhibitor activity;endopeptidase regulator activity;enzyme inhibitor activity;enzyme regulator activity;peptidase inhibitor activity;peptidase regulator activity;serine-type endopeptidase inhibitor activity	extracellular region part;extracellular space;fibrinogen complex;macromolecular complex;protein complex	Complement and coagulation cascades	Serpin	3D-structure;Acutephase;Completeproteome;Directproteinsequencing;Disulfidebond;Glycoprotein;Proteaseinhibitor;Referenceproteome;Secreted;Serineproteaseinhibitor;Signal;Sulfation		GO:0001817;GO:0001819;GO:0001990;GO:0002034;GO:0002526;GO:0003008;GO:0003013;GO:0003014;GO:0003018;GO:0003044;GO:0003071;GO:0003072;GO:0003073;GO:0003081;GO:0006355;GO:0006357;GO:0006950;GO:0006952;GO:0006953;GO:0006954;GO:0008217;GO:0008284;GO:0009611;GO:0009653;GO:0009889;GO:0009891;GO:0009893;GO:0009966;GO:0009967;GO:0009987;GO:0010033;GO:0010468;GO:0010556;GO:0010557;GO:0010604;GO:0010627;GO:…	+	Matrisome-associated	ECM Regulators	15	15	15	39.7	39.7	39.7	54.971
3461	Q00897	Serpina1d	Alpha-1-antitrypsin 1-4	0.37444	0.155127	0.130867	4.96448	-6.13567	-4.2053		+	33.146	33.5567	33.7924	34.182	33.7642	33.7361	33.6502	34.0797	33.3794	33.7897	34.175	34.0342	32.4338	32.3787	32.6509	32.5062	27.4245	25.5134	26.7969	25.6922		endopeptidase inhibitor activity;endopeptidase regulator activity;enzyme inhibitor activity;enzyme regulator activity;peptidase inhibitor activity;peptidase regulator activity;serine-type endopeptidase inhibitor activity	extracellular region	Complement and coagulation cascades	Serpin	Completeproteome;Glycoprotein;Proteaseinhibitor;Referenceproteome;Secreted;Serineproteaseinhibitor;Signal			+	Matrisome-associated	ECM Regulators	22	22	11	55.4	55.4	25.9	45.998
2739	P22599	Serpina1b	Alpha-1-antitrypsin 1-2	0.560246	0.271912	0.220066	5.14093	-6.13477	-4.29569		+	31.6211	31.9422	31.6926	32.263	31.3439	31.5741	31.2842	32.1281	31.6068	32.3135	32.5896	32.1462	30.7526	30.8824	30.577	30.4099	NaN	NaN	NaN	NaN	acute inflammatory response;acute-phase response;biological regulation;carbohydrate metabolic process;cellular carbohydrate metabolic process;cellular macromolecule metabolic process;cellular metabolic process;cellular process;cellular protein metabolic process;chordate embryonic development;defense response;developmental process;embryo development;embryo development ending in birth or egg hatchi…	endopeptidase inhibitor activity;endopeptidase regulator activity;enzyme inhibitor activity;enzyme regulator activity;peptidase inhibitor activity;peptidase regulator activity;serine-type endopeptidase inhibitor activity	extracellular region	Complement and coagulation cascades	Serpin	Acutephase;Completeproteome;Glycoprotein;Proteaseinhibitor;Referenceproteome;Secreted;Serineproteaseinhibitor;Signal		GO:0001701;GO:0002526;GO:0005975;GO:0006464;GO:0006486;GO:0006487;GO:0006950;GO:0006952;GO:0006953;GO:0006954;GO:0008152;GO:0009611;GO:0009719;GO:0009725;GO:0009790;GO:0009792;GO:0009987;GO:0010033;GO:0019222;GO:0019538;GO:0030162;GO:0032502;GO:0034097;GO:0042221;GO:0043009;GO:0043170;GO:0043412;GO:0043413;GO:0043434;GO:0044237;GO:0044238;GO:0044260;GO:0044262;GO:0044267;GO:0050789;GO:0050896;GO:…	+	Matrisome-associated	ECM Regulators	16	6	0	43.3	12.6	0	45.974
133	A0A0A6YY62	Flg		2.37312	2.35855	1.43759	5.41148	-5.93149	-4.32254	+	+	NaN	NaN	NaN	NaN	NaN	NaN	NaN	26.9618	28.7221	27.6466	26.7696	26.7997	29.887	30.3682	30.4836	30.4273	NaN	NaN	NaN	NaN									+	Matrisome-associated	Secreted Factors	33	5	3	88.1	29.2	17.3	35.579
93	P07758;A0A0A0MQA3	Serpina1a	Alpha-1-antitrypsin 1-1	1.27169	0.555357	0.442942	5.8029	-5.75393	-4.39268		+	32.0065	31.9182	31.4977	31.8714	31.4045	31.4709	31.2029	32.3685	32.1887	32.3862	32.8807	32.4743	31.1655	31.3568	30.9578	31.0651	25.8877	25.1019	25.8643	NaN	acute inflammatory response;acute-phase response;defense response;inflammatory response;response to stimulus;response to stress;response to wounding	endopeptidase inhibitor activity;endopeptidase regulator activity;enzyme inhibitor activity;enzyme regulator activity;peptidase inhibitor activity;peptidase regulator activity;serine-type endopeptidase inhibitor activity	extracellular region	Complement and coagulation cascades	Serpin	Acutephase;Completeproteome;Glycoprotein;Proteaseinhibitor;Referenceproteome;Secreted;Serineproteaseinhibitor;Signal		GO:0002526;GO:0006950;GO:0006952;GO:0006953;GO:0006954;GO:0009611;GO:0050896	+	Matrisome-associated	ECM Regulators	20	10	1	51.8	24.7	5.3	46.002
3462	Q00898	Serpina1e	Alpha-1-antitrypsin 1-5	0.0478437	0.133072	0.0668875	5.90461	-5.93932	-4.54266		+	27.0904	27.2395	NaN	NaN	27.8709	28.0809	27.8199	27.243	NaN	NaN	28.2221	28.2769	30.8183	31.3692	30.8008	30.7278	NaN	NaN	NaN	NaN	biological regulation;regulation of biological process;regulation of macromolecule metabolic process;regulation of metabolic process;regulation of primary metabolic process;regulation of protein metabolic process;regulation of proteolysis;response to chemical stimulus;response to cytokine stimulus;response to endogenous stimulus;response to hormone stimulus;response to organic substance;response …	endopeptidase inhibitor activity;endopeptidase regulator activity;enzyme inhibitor activity;enzyme regulator activity;peptidase inhibitor activity;peptidase regulator activity;serine-type endopeptidase inhibitor activity	extracellular region	Complement and coagulation cascades	Serpin	Completeproteome;Glycoprotein;Proteaseinhibitor;Referenceproteome;Secreted;Serineproteaseinhibitor;Signal		GO:0009719;GO:0009725;GO:0010033;GO:0019222;GO:0030162;GO:0034097;GO:0042221;GO:0043434;GO:0050789;GO:0050896;GO:0051246;GO:0060255;GO:0065007;GO:0080090	+	Matrisome-associated	ECM Regulators	15	8	8	38.7	20.8	20.8	45.891
196	P07091;A0A0G2JGD2;Q545V2	S100a4	Protein S100-A4;Protein S100	1.06661	-0.475692	-0.38068	5.97394	-5.94894	-4.57696		+	33.0958	34.0666	33.5008	33.9982	33.777	34.0627	32.3592	33.3013	33.7364	33.4653	33.4267	33.3581	31.0601	30.585	31.1034	30.5635	NaN	NaN	NaN	NaN	biological regulation;positive regulation of biological process;positive regulation of cell communication;positive regulation of cellular process;positive regulation of I-kappaB kinase/NF-kappaB cascade;positive regulation of intracellular protein kinase cascade;positive regulation of response to stimulus;positive regulation of signal transduction;positive regulation of signaling;regulation of bi…	binding;calcium ion binding;cation binding;ion binding;metal ion binding	cell part;cell projection;cytoplasmic part;intracellular membrane-bounded organelle;intracellular organelle;intracellular part;membrane-bounded organelle;neuron projection;nucleus;organelle;perinuclear region of cytoplasm		S_100	Acetylation;Calcium;Completeproteome;Directproteinsequencing;Metal-binding;Referenceproteome;Repeat		GO:0009966;GO:0009967;GO:0010627;GO:0010646;GO:0010647;GO:0010740;GO:0023051;GO:0023056;GO:0043122;GO:0043123;GO:0048518;GO:0048522;GO:0048583;GO:0048584;GO:0050789;GO:0050794;GO:0065007	+	Matrisome-associated	Secreted Factors	4	4	4	38.6	38.6	38.6	11.721
266	A0A0R4J038;O08677;D3YTY9	Kng1	Kininogen-1;Kininogen-1 heavy chain;Bradykinin;Kininogen-1 light chain	0.241833	0.147174	0.117496	6.124	-6.05974	-4.7046		+	30.2351	30.6619	30.4931	31.3422	29.8445	29.9661	30.1489	30.616	30.2921	30.873	30.8388	30.6572	31.093	31.0344	31.0564	30.368	NaN	NaN	NaN	NaN	biological regulation;blood coagulation;circulatory system process;coagulation;defense response;hemostasis;inflammatory response;multicellular organismal process;regulation of anatomical structure size;regulation of biological quality;regulation of blood vessel size;regulation of body fluid levels;regulation of tube size;response to stimulus;response to stress;response to wounding;system process;…	cysteine-type endopeptidase inhibitor activity;endopeptidase inhibitor activity;endopeptidase regulator activity;enzyme inhibitor activity;enzyme regulator activity;peptidase inhibitor activity;peptidase regulator activity	extracellular region part;extracellular space	Complement and coagulation cascades	Cystatin	Alternativesplicing;Bloodcoagulation;Completeproteome;Directproteinsequencing;Disulfidebond;Glycoprotein;Hemostasis;Inflammatoryresponse;Phosphoprotein;Proteaseinhibitor;Referenceproteome;Repeat;Secreted;Signal;Thiolproteaseinhibitor;Vasoactive;Vasodilator		GO:0003008;GO:0003013;GO:0003018;GO:0006950;GO:0006952;GO:0006954;GO:0007596;GO:0007599;GO:0009611;GO:0032501;GO:0035150;GO:0042311;GO:0050817;GO:0050878;GO:0050880;GO:0050896;GO:0065007;GO:0065008;GO:0090066	+	Matrisome-associated	ECM Regulators	23	23	19	41.8	41.8	34.9	73.1
4675	Q61838	A2m	Alpha-2-macroglobulin;Alpha-2-macroglobulin 165 kDa subunit;Alpha-2-macroglobulin 35 kDa subunit	1.38999	0.355141	0.308492	5.57117	-6.81148	-4.85992		+	32.2858	32.2069	32.5286	32.9097	32.4588	32.3291	32.4642	32.9007	32.5239	33.0316	33.1395	32.7897	31.4902	31.5799	31.7139	31.4747	NaN	NaN	NaN	NaN		endopeptidase inhibitor activity;endopeptidase regulator activity;enzyme inhibitor activity;enzyme regulator activity;peptidase inhibitor activity;peptidase regulator activity;serine-type endopeptidase inhibitor activity	extracellular region;extracellular region part;extracellular space		A2M;A2M_comp;A2M_N;A2M_N_2;A2M_recep;Thiol-ester_cl	Baitregion;Completeproteome;Directproteinsequencing;Disulfidebond;Glycoprotein;Phosphoprotein;Proteaseinhibitor;Referenceproteome;Secreted;Serineproteaseinhibitor;Signal;Thioesterbond			+	Matrisome-associated	ECM Regulators	68	67	66	62.9	62.5	61.9	165.85
3517	Q9Z331;Q3UV11;Q05B38;Q0VDR7	Krt6b	Keratin, type II cytoskeletal 6B	3.13364	3.80371	2.12003	7.49842	6.56414	5.54675	+	+	NaN	NaN	NaN	NaN	NaN	NaN	28.0279	27.7614	29.1702	30.7926	29.4874	NaN	NaN	NaN	NaN	NaN	31.5023	31.4085	31.2708	31.7536	anatomical structure morphogenesis;cellular component organization;cellular component organization at cellular level;cellular component organization or biogenesis;cellular component organization or biogenesis at cellular level;cellular process;cytoskeleton organization;developmental process;intermediate filament cytoskeleton organization;intermediate filament organization;intermediate filament-ba…	structural molecule activity	cell part;cytoskeletal part;intermediate filament;intracellular organelle part;intracellular part;keratin filament;macromolecular complex;organelle part;protein complex		Filament	Coiledcoil;Completeproteome;Intermediatefilament;Keratin;Phosphoprotein;Referenceproteome		GO:0002009;GO:0006996;GO:0007010;GO:0009653;GO:0009987;GO:0016043;GO:0031424;GO:0032502;GO:0045103;GO:0045104;GO:0045109;GO:0048729;GO:0071840;GO:0071841;GO:0071842				67	8	8	71.5	13.2	13.2	60.322
1262	P50446;CON__P50446	Krt6a	Keratin, type II cytoskeletal 6A	0.956175	0.528921	0.406181	7.16609	6.5933	5.45162		+	33.477	34.1729	33.9491	34.3479	33.6135	34.1706	34.6098	33.6229	34.534	35.5169	34.6701	33.9506	28.8915	29.1268	29.5474	29.7937	35.9185	35.9278	35.8199	36.0664	anatomical structure morphogenesis;biological regulation;cell surface receptor linked signaling pathway;cellular component organization;cellular component organization at cellular level;cellular component organization or biogenesis;cellular component organization or biogenesis at cellular level;cellular process;cellular response to stimulus;cytoskeleton organization;developmental process;intermed…	structural molecule activity	cell part;cytoskeletal part;intermediate filament;intracellular organelle part;intracellular part;keratin filament;macromolecular complex;organelle part;protein complex		Filament	Coiledcoil;Completeproteome;Intermediatefilament;Keratin;Referenceproteome		GO:0002009;GO:0006996;GO:0007010;GO:0007165;GO:0007166;GO:0009653;GO:0009987;GO:0016043;GO:0016055;GO:0031424;GO:0032502;GO:0045103;GO:0045104;GO:0045109;GO:0048729;GO:0050789;GO:0050794;GO:0050896;GO:0051716;GO:0065007;GO:0071840;GO:0071841;GO:0071842				69	48	4	71.6	58	9.2	59.334
6684	Q9R002;L0HCN1	Ifi202	Interferon-activable protein 202	-4.34294e-08	0	0	6.15488	6.5414	5.00399		+	NaN	NaN	NaN	NaN	NaN	NaN	NaN	NaN	NaN	NaN	NaN	NaN	NaN	NaN	NaN	NaN	31.0981	31.2938	31.3336	31.5678	biological regulation;defense response;immune response;immune system process;inflammatory response;innate immune response;negative regulation of biological process;negative regulation of caspase activity;negative regulation of catalytic activity;negative regulation of defense response;negative regulation of hydrolase activity;negative regulation of immune response;negative regulation of immune sy…	binding;DNA binding;double-stranded DNA binding;nucleic acid binding;structure-specific DNA binding	cell part;cytoplasm;intracellular membrane-bounded organelle;intracellular organelle;intracellular part;membrane-bounded organelle;nucleus;organelle	Cytosolic DNA-sensing pathway	HIN	Completeproteome;Cytoplasm;DNA-binding;Immunity;Inflammatoryresponse;Innateimmunity;Nucleus;Phosphoprotein;Referenceproteome;Repeat		GO:0002376;GO:0002682;GO:0002683;GO:0006950;GO:0006952;GO:0006954;GO:0006955;GO:0009611;GO:0010466;GO:0019222;GO:0031347;GO:0031348;GO:0043086;GO:0043154;GO:0043281;GO:0044092;GO:0045087;GO:0045088;GO:0045824;GO:0048519;GO:0048583;GO:0048585;GO:0050776;GO:0050777;GO:0050789;GO:0050790;GO:0050896;GO:0051336;GO:0051346;GO:0052547;GO:0052548;GO:0065007;GO:0065009;GO:0080134;GO:2000116				23	23	23	57.8	57.8	57.8	50.466
148	Q99M20;A0A0B6VJJ9	Klk10		0.0985612	-0.0808074	-0.0618827	5.49574	5.80954	4.29463		+	29.1867	29.6582	29.6673	30.2736	29.7734	30.7884	30.1832	29.221	30.1352	30.0116	29.1269	30.1851	NaN	NaN	NaN	NaN	30.1264	31.4323	30.2343	30.4744	macromolecule metabolic process;metabolic process;primary metabolic process;protein metabolic process;proteolysis	catalytic activity;endopeptidase activity;hydrolase activity;peptidase activity;peptidase activity, acting on L-amino acid peptides;serine hydrolase activity;serine-type endopeptidase activity;serine-type peptidase activity			Trypsin	Completeproteome;Referenceproteome		GO:0006508;GO:0008152;GO:0019538;GO:0043170;GO:0044238				10	10	10	31.3	31.3	31.3	31.043
1238	P05784;CON__P05784	Krt18	Keratin, type I cytoskeletal 18	-4.34294e-08	0	0	5.66046	5.57745	4.23322		+	NaN	NaN	NaN	NaN	NaN	NaN	NaN	NaN	NaN	NaN	NaN	NaN	NaN	NaN	NaN	NaN	29.087	30.1334	30.0909	29.4313	biological regulation;cell surface receptor linked signaling pathway;cellular process;cellular response to chemical stimulus;cellular response to cytokine stimulus;cellular response to organic substance;cellular response to stimulus;cellular response to tumor necrosis factor;cytokine-mediated signaling pathway;establishment of localization;establishment of localization in cell;establishment of pr…	structural molecule activity	cell part;centriolar satellite;cytoplasmic part;cytoskeletal part;intermediate filament;intracellular non-membrane-bounded organelle;intracellular organelle;intracellular organelle part;intracellular part;keratin filament;macromolecular complex;microtubule organizing center part;non-membrane-bounded organelle;nuclear matrix;nuclear part;nucleolus;organelle;organelle part;protein complex		Filament	Acetylation;Coiledcoil;Completeproteome;Cytoplasm;Glycoprotein;Intermediatefilament;Keratin;Nucleus;Phosphoprotein;Referenceproteome		GO:0006810;GO:0006886;GO:0006892;GO:0006893;GO:0007165;GO:0007166;GO:0009987;GO:0010033;GO:0010941;GO:0015031;GO:0016192;GO:0019221;GO:0033209;GO:0034097;GO:0034612;GO:0042221;GO:0042981;GO:0043000;GO:0043001;GO:0043066;GO:0043067;GO:0043069;GO:0045184;GO:0046907;GO:0048193;GO:0048519;GO:0048523;GO:0050789;GO:0050794;GO:0050896;GO:0051234;GO:0051649;GO:0051716;GO:0060548;GO:0065007;GO:0070887;GO:…				23	21	20	47.3	47.3	47.3	47.538
2693	P17809;Q3U2J2;Q3TD17;Q8BTM5	Slc2a1	Solute carrier family 2, facilitated glucose transporter member 1	-4.34294e-08	0	0	6.08334	5.04805	4.05865		+	NaN	NaN	NaN	NaN	NaN	NaN	NaN	NaN	NaN	NaN	NaN	NaN	NaN	NaN	NaN	NaN	30.1738	29.8137	29.7295	29.9877	carbohydrate transport;cell communication;cellular component assembly;cellular component organization;cellular component organization or biogenesis;cellular process;cellular response to external stimulus;cellular response to extracellular stimulus;cellular response to glucose starvation;cellular response to nutrient levels;cellular response to starvation;cellular response to stimulus;cellular res…	binding;carbohydrate transmembrane transporter activity;dehydroascorbic acid transporter activity;D-glucose transmembrane transporter activity;glucose transmembrane transporter activity;hexose transmembrane transporter activity;monosaccharide transmembrane transporter activity;protein binding;protein self-association;substrate-specific transmembrane transporter activity;substrate-specific transpo…	basolateral plasma membrane;caveola;cell cortex part;cell junction;cell part;cell-cell junction;cortical actin cytoskeleton;cortical cytoskeleton;cytoplasmic membrane-bounded vesicle;cytoplasmic part;cytoplasmic vesicle;cytoskeletal part;cytoskeleton;female pronucleus;integral to membrane;intracellular membrane-bounded organelle;intracellular non-membrane-bounded organelle;intracellular organelle…	Adipocytokine signaling pathway;Bile secretion;Pathways in cancer;Renal cell carcinoma	Sugar_tr	Cellmembrane;Completeproteome;Glycoprotein;Membrane;Phosphoprotein;Referenceproteome;Sugartransport;Transmembrane;Transmembranehelix;Transport		GO:0006461;GO:0006810;GO:0006950;GO:0006970;GO:0007154;GO:0008643;GO:0008645;GO:0009267;GO:0009605;GO:0009628;GO:0009987;GO:0009991;GO:0015749;GO:0015758;GO:0016043;GO:0022607;GO:0031667;GO:0031668;GO:0031669;GO:0033554;GO:0042149;GO:0042594;GO:0043933;GO:0050896;GO:0051234;GO:0051716;GO:0065003;GO:0071496;GO:0071702;GO:0071822;GO:0071840				10	10	10	14.2	14.2	14.2	53.984
4696	Q62266	Sprr1a	Cornifin-A	-4.34294e-08	0	0	6.94445	4.61394	3.97877		+	NaN	NaN	NaN	NaN	NaN	NaN	NaN	NaN	NaN	NaN	NaN	NaN	28.4879	27.8573	28.2688	28.1371	32.6287	32.6773	32.8884	33.0125	cellular macromolecule metabolic process;cellular metabolic process;cellular process;cellular protein metabolic process;developmental process;keratinization;macromolecule metabolic process;macromolecule modification;metabolic process;peptide cross-linking;primary metabolic process;protein metabolic process;protein modification process		cell part;cell periphery;cytoplasm;intracellular part		Cornifin	Completeproteome;Cytoplasm;Keratinization;Referenceproteome;Repeat		GO:0006464;GO:0008152;GO:0009987;GO:0018149;GO:0019538;GO:0031424;GO:0032502;GO:0043170;GO:0043412;GO:0044237;GO:0044238;GO:0044260;GO:0044267				9	9	8	91	91	79.9	15.765
1335	Q9DCV7;CON__Q9DCV7	Krt7	Keratin, type II cytoskeletal 7	-4.34294e-08	0	0	4.97772	5.57961	3.94248		+	NaN	NaN	NaN	NaN	NaN	NaN	NaN	NaN	NaN	NaN	NaN	NaN	NaN	NaN	NaN	NaN	29.3434	29.7575	30.6167	30.763	biological regulation;biosynthetic process;cellular biosynthetic process;cellular macromolecule biosynthetic process;cellular macromolecule metabolic process;cellular metabolic process;cellular nitrogen compound metabolic process;cellular process;DNA metabolic process;DNA replication;macromolecule biosynthetic process;macromolecule metabolic process;metabolic process;nitrogen compound metabolic p…	structural molecule activity	cell part;cytoplasmic part;cytoskeletal part;Golgi apparatus;intermediate filament;intracellular membrane-bounded organelle;intracellular organelle;intracellular organelle part;intracellular part;keratin filament;macromolecular complex;membrane-bounded organelle;nucleus;organelle;organelle part;protein complex		Filament	Acetylation;Coiledcoil;Completeproteome;Directproteinsequencing;Intermediatefilament;Keratin;Methylation;Phosphoprotein;Referenceproteome		GO:0006139;GO:0006259;GO:0006260;GO:0006417;GO:0006807;GO:0008152;GO:0009058;GO:0009059;GO:0009889;GO:0009987;GO:0010468;GO:0010556;GO:0010608;GO:0019222;GO:0031323;GO:0031326;GO:0032268;GO:0034641;GO:0034645;GO:0043170;GO:0044237;GO:0044238;GO:0044249;GO:0044260;GO:0050789;GO:0050794;GO:0051246;GO:0060255;GO:0065007;GO:0080090;GO:0090304;GO:2000112				37	24	20	66.5	55.1	48.1	50.708
2936	P45377	Akr1b8	Aldose reductase-related protein 2	2.35955	0.669194	0.565816	5.48521	5.06306	3.86881		+	28.4503	28.8348	28.6191	28.8853	28.0397	27.9286	29.1789	29.2454	29.0044	29.2852	29.2745	28.7846	NaN	NaN	NaN	NaN	29.4562	29.6846	29.6196	29.5146		alcohol dehydrogenase (NADP+) activity;alditol:NADP+ 1-oxidoreductase activity;aldo-keto reductase (NADP) activity;catalytic activity;oxidoreductase activity;oxidoreductase activity, acting on CH-OH group of donors;oxidoreductase activity, acting on the CH-OH group of donors, NAD or NADP as acceptor	cell part;cytoplasm;intracellular part	Fructose and mannose metabolism;Galactose metabolism;Glycerolipid metabolism;Pentose and glucuronate interconversions;Pyruvate metabolism	Aldo_ket_red	3D-structure;Completeproteome;Cytoplasm;NADP;Oxidoreductase;Referenceproteome						17	17	10	55.1	55.1	37	36.12
1343	Q9Z2K1;Q3SYP5;CON__Q9Z2K1;Q9EQD7;Q9EQD6;CON__Q3ZAW8	Krt16;K16	Keratin, type I cytoskeletal 16	0.328252	0.234341	0.178641	6.8428	4.45913	3.84255		+	32.6143	33.3195	33.2412	33.3395	32.496	33.0551	32.8883	32.5372	33.7445	34.3051	33.2356	32.7609	30.6005	30.4998	30.163	30.9165	34.9693	34.9814	34.9418	35.1239	cellular component organization;cellular component organization at cellular level;cellular component organization or biogenesis;cellular component organization or biogenesis at cellular level;cellular process;cytoskeleton organization;intermediate filament cytoskeleton organization;intermediate filament-based process;organelle organization	structural constituent of cytoskeleton;structural molecule activity	cell part;cytoskeletal part;intermediate filament;intracellular organelle part;intracellular part;macromolecular complex;organelle part;protein complex		Filament	Coiledcoil;Completeproteome;Intermediatefilament;Keratin;Referenceproteome		GO:0006996;GO:0007010;GO:0009987;GO:0016043;GO:0045103;GO:0045104;GO:0071840;GO:0071841;GO:0071842				64	46	4	96.6	78.5	7.2	51.606
794	P09602;E9Q2Z4;Q5BL14;Q58E57;Q5XK38;J3QM43;A3KGL9;B7ZCQ3;F6W687	Hmgn2;Gm16494;Gm6594	Non-histone chromosomal protein HMG-17	1.09045	-1.26434	-0.765332	7.26249	4.19437	3.71723		+	28.1213	28.6724	28.7579	29.2613	28.4711	28.525	NaN	28.1216	28.0186	27.8274	28.1575	27.8844	NaN	NaN	NaN	NaN	29.3123	28.8896	29.2302	29.2996		binding;chromatin binding;chromatin DNA binding;DNA binding;nucleic acid binding;nucleosomal DNA binding;nucleosome binding;structure-specific DNA binding	cell part;chromatin;chromosomal part;cytoplasm;intracellular membrane-bounded organelle;intracellular organelle;intracellular organelle part;intracellular part;membrane-bounded organelle;nucleus;organelle;organelle part		HMG14_17	Acetylation;Completeproteome;Cytoplasm;Directproteinsequencing;DNA-binding;Nucleus;Phosphoprotein;Referenceproteome						1	1	1	10	10	10	9.4226
1326	Q8BGZ7;CON__Q8BGZ7;Q99MH7	Krt75	Keratin, type II cytoskeletal 75	1.16452	-0.568104	-0.444432	6.87464	4.06419	3.55118		+	32.2585	32.9105	32.6398	33.1468	32.1376	33.0787	32.8743	31.3688	32.4883	31.8403	32.2868	31.9047	29.0863	29.3267	29.5005	28.8463	33.2825	33.1952	33.2984	33.2403		structural molecule activity	cell part;cytoskeletal part;intermediate filament;intracellular;intracellular organelle part;intracellular part;keratin filament;macromolecular complex;organelle part;protein complex		Filament	Coiledcoil;Completeproteome;Intermediatefilament;Keratin;Phosphoprotein;Referenceproteome						59	36	30	69.1	55.2	44.5	59.74
4908	Q6ZWQ7;Q8C1D0	Spcs3		0.487182	0.241085	0.195486	6.17301	4.17675	3.49578		+	27.502	28.1807	27.1816	27.0149	27.9734	28.2302	28.3163	27.6424	28.0013	27.7828	27.9617	27.8249	NaN	NaN	NaN	NaN	28.2029	28.2487	28.5766	28.7992	cellular macromolecule metabolic process;cellular metabolic process;cellular process;cellular protein metabolic process;macromolecule metabolic process;metabolic process;peptide metabolic process;primary metabolic process;protein maturation;protein metabolic process;protein processing;signal peptide processing	catalytic activity;hydrolase activity;peptidase activity	cell part;cytoplasmic part;endoplasmic reticulum part;integral to membrane;intracellular organelle part;intracellular part;intrinsic to membrane;macromolecular complex;membrane part;organelle part;protein complex;signal peptidase complex	Protein export	SPC22	Completeproteome;Referenceproteome		GO:0006465;GO:0006518;GO:0008152;GO:0009987;GO:0016485;GO:0019538;GO:0043170;GO:0044237;GO:0044238;GO:0044260;GO:0044267;GO:0051604				5	5	5	23.9	23.9	23.9	20.313
2521	P01901;Q7JJ15;Q3TVI9;W5XIT1;W5XHY0;Q3TH01;W5XIK7;Q3UBW0;G3UXW2;Q61895	H2-K1	H-2 class I histocompatibility antigen, K-B alpha chain	0.819828	-0.865299	-0.555714	6.0314	4.13909	3.43791		+	28.5432	28.8262	28.0464	29.2808	28.1866	29.4631	NaN	28.0438	29.1061	28.3444	28.074	28.1197	NaN	NaN	NaN	NaN	28.8445	28.6905	28.6219	28.7896	anatomical structure development;antigen processing and presentation;antigen processing and presentation of endogenous antigen;antigen processing and presentation of endogenous peptide antigen;antigen processing and presentation of endogenous peptide antigen via MHC class I;antigen processing and presentation of endogenous peptide antigen via MHC class I via ER pathway;antigen processing and pres…	antigen binding;binding;peptide antigen binding;peptide binding	cell part;cytoplasmic part;cytoplasmic vesicle membrane;cytoplasmic vesicle part;endocytic vesicle membrane;endoplasmic reticulum part;external side of plasma membrane;integral to endoplasmic reticulum membrane;integral to lumenal side of endoplasmic reticulum membrane;integral to membrane;integral to organelle membrane;intracellular organelle part;intracellular part;intrinsic to endoplasmic reti…	Allograft rejection;Antigen processing and presentation;Autoimmune thyroid disease;Cell adhesion molecules (CAMs);Endocytosis;Graft-versus-host disease;Natural killer cell mediated cytotoxicity;Phagosome;Type I diabetes mellitus;Viral myocarditis	C1-set;MHC_I;MHC_I_C	3D-structure;Completeproteome;Directproteinsequencing;Disulfidebond;Glycoprotein;Immunity;Membrane;MHCI;Phosphoprotein;Referenceproteome;Signal;Transmembrane;Transmembranehelix		GO:0001910;GO:0001912;GO:0001914;GO:0001916;GO:0002376;GO:0002474;GO:0002478;GO:0002483;GO:0002484;GO:0002485;GO:0002682;GO:0002684;GO:0002697;GO:0002699;GO:0002703;GO:0002705;GO:0002706;GO:0002708;GO:0002709;GO:0002711;GO:0002819;GO:0002821;GO:0002822;GO:0002824;GO:0006950;GO:0006952;GO:0006955;GO:0009607;GO:0009617;GO:0019882;GO:0019883;GO:0019884;GO:0019885;GO:0031341;GO:0031343;GO:0032502;GO:…				22	22	3	59.9	59.9	12.5	41.301
1869	P05622;Q7TMR8;E9QPE2;Q3UYC9;E9QN12;Q3TZ27;Q003I5	Pdgfrb	Platelet-derived growth factor receptor beta;Receptor protein-tyrosine kinase	0.030882	-0.0627813	-0.0366974	5.01683	4.49303	3.38009		+	NaN	NaN	NaN	NaN	NaN	NaN	NaN	NaN	27.8707	NaN	NaN	NaN	NaN	NaN	NaN	NaN	29.7002	29.463	28.8352	29.0988	actin cytoskeleton organization;actin filament-based process;actomyosin structure organization;adrenal gland development;amine metabolic process;aminoglycan biosynthetic process;aminoglycan metabolic process;anatomical structure development;anatomical structure formation involved in morphogenesis;anatomical structure homeostasis;anatomical structure morphogenesis;aorta morphogenesis;artery morpho…	adenyl nucleotide binding;adenyl ribonucleotide binding;ATP binding;binding;catalytic activity;growth factor binding;kinase activity;molecular transducer activity;nucleotide binding;phosphotransferase activity, alcohol group as acceptor;platelet-derived growth factor beta-receptor activity;platelet-derived growth factor binding;platelet-derived growth factor-activated receptor activity;protein bi…	apical plasma membrane;cell part;cytoplasm;cytoplasmic membrane-bounded vesicle;cytoplasmic part;cytoplasmic vesicle;integral to membrane;integral to plasma membrane;intracellular membrane-bounded organelle;intracellular organelle;intracellular organelle lumen;intracellular organelle part;intracellular part;intrinsic to membrane;intrinsic to plasma membrane;lysosomal lumen;membrane part;membrane-…	Calcium signaling pathway;Cytokine-cytokine receptor interaction;Focal adhesion;Gap junction;Glioma;MAPK signaling pathway;Melanoma;Pathways in cancer;Prostate cancer;Regulation of actin cytoskeleton	ig;Pkinase_Tyr	3D-structure;ATP-binding;Cellmembrane;Chemotaxis;Completeproteome;Cytoplasmicvesicle;Developmentalprotein;Directproteinsequencing;Disulfidebond;Glycoprotein;Immunoglobulindomain;Kinase;Lysosome;Membrane;Nucleotide-binding;Phosphoprotein;Receptor;Referenceproteome;Repeat;Signal;Transferase;Transmembrane;Transmembranehelix;Tyrosine-proteinkinase;Ublconjugation	Sh3kbp1-Cblb-Pdgfrb complex	GO:0000271;GO:0000302;GO:0001701;GO:0001822;GO:0001894;GO:0001932;GO:0001944;GO:0005975;GO:0005976;GO:0006022;GO:0006023;GO:0006024;GO:0006464;GO:0006468;GO:0006629;GO:0006644;GO:0006650;GO:0006793;GO:0006796;GO:0006807;GO:0006928;GO:0006935;GO:0006950;GO:0006979;GO:0006996;GO:0007010;GO:0007088;GO:0007165;GO:0007166;GO:0007167;GO:0007169;GO:0007178;GO:0007179;GO:0007243;GO:0007346;GO:0007584;GO:…				16	16	16	17.6	17.6	17.6	122.8
4629	Q61176	Arg1	Arginase-1	1.00406	-0.521687	-0.405374	5.77772	4.11311	3.3612		+	29.3386	30.4471	29.4936	30.0249	29.1485	29.8798	28.5149	28.7098	29.0901	29.7575	29.552	29.5779	NaN	NaN	NaN	NaN	28.6303	29.1524	29.3147	28.9812	amide biosynthetic process;amine metabolic process;anatomical structure development;arginine metabolic process;biological regulation;biosynthetic process;carboxylic acid metabolic process;cellular amide metabolic process;cellular amine metabolic process;cellular amino acid metabolic process;cellular biosynthetic process;cellular component assembly;cellular component organization;cellular componen…	arginase activity;binding;catalytic activity;cation binding;hydrolase activity;hydrolase activity, acting on carbon-nitrogen (but not peptide) bonds;hydrolase activity, acting on carbon-nitrogen (but not peptide) bonds, in linear amidines;ion binding;manganese ion binding;metal ion binding;transition metal ion binding	cell body;cell part;cell projection;cytoplasm;extracellular region part;extracellular space;intracellular part;neuron projection;neuronal cell body	Amoebiasis;Arginine and proline metabolism	Arginase	Argininemetabolism;Completeproteome;Cytoplasm;Hydrolase;Manganese;Metal-binding;Phosphoprotein;Referenceproteome;Ureacycle		GO:0000050;GO:0000302;GO:0001101;GO:0001889;GO:0001936;GO:0001938;GO:0002237;GO:0006082;GO:0006461;GO:0006520;GO:0006525;GO:0006807;GO:0006950;GO:0006979;GO:0007584;GO:0008152;GO:0008284;GO:0009058;GO:0009059;GO:0009064;GO:0009308;GO:0009605;GO:0009607;GO:0009611;GO:0009635;GO:0009636;GO:0009719;GO:0009725;GO:0009987;GO:0009991;GO:0010033;GO:0010035;GO:0010038;GO:0010042;GO:0010043;GO:0010243;GO:…				17	17	17	69.7	69.7	69.7	34.807
2934	P43883;Q541S0;Q3U711;Q8C5B5;Q9CY19	Plin2	Perilipin-2;Perilipin	0.253868	-0.0909672	-0.079112	4.37549	4.69611	3.25178		+	28.9909	29.6523	28.9134	29.3732	28.871	29.348	29.0156	28.8831	29.0709	29.1168	29.0606	29.456	NaN	NaN	NaN	NaN	29.2707	29.1159	29.3396	28.9594	carboxylic acid transport;establishment of localization;fatty acid transport;lipid localization;lipid storage;lipid transport;localization;long-chain fatty acid transport;macromolecule localization;monocarboxylic acid transport;organic acid transport;organic substance transport;response to chemical stimulus;response to drug;response to organic cyclic compound;response to organic substance;respons…		cell part;cytoplasmic part;intracellular membrane-bounded organelle;intracellular organelle;intracellular part;lipid particle;membrane;membrane-bounded organelle;nucleus;organelle;plasma membrane		Perilipin	Completeproteome;Membrane;Referenceproteome		GO:0006810;GO:0006869;GO:0010033;GO:0010876;GO:0014070;GO:0015718;GO:0015849;GO:0015908;GO:0015909;GO:0019915;GO:0033036;GO:0042221;GO:0042493;GO:0046942;GO:0050896;GO:0051179;GO:0051234;GO:0071702				23	23	23	59.3	59.3	59.3	46.646
6526	Q9EQK5	Mvp	Major vault protein	0.272262	0.116705	0.0987936	7.36986	3.39394	3.08638		+	29.9442	30.85	30.3363	30.8929	30.605	30.757	30.9728	30.3256	30.9092	30.7257	30.706	30.4464	27.2314	27.6163	27.4042	27.2237	30.6677	30.8443	30.7914	30.748	cell proliferation;macromolecule metabolic process;metabolic process;primary metabolic process;protein activation cascade;protein metabolic process;response to stimulus		cell part;cytoplasm;extracellular membrane-bounded organelle;extracellular organelle;extracellular region part;extracellular vesicular exosome;intracellular membrane-bounded organelle;intracellular organelle;intracellular part;macromolecular complex;membrane-bounded organelle;membrane-bounded vesicle;nucleus;organelle;ribonucleoprotein complex;vesicle		MVP_shoulder;Vault	3D-structure;Acetylation;Completeproteome;Cytoplasm;Nucleus;Phosphoprotein;Referenceproteome;Repeat;Ribonucleoprotein		GO:0008152;GO:0008283;GO:0019538;GO:0043170;GO:0044238;GO:0050896;GO:0072376				55	55	2	75.6	75.6	3.7	95.923
2621	P11679	Krt8	Keratin, type II cytoskeletal 8	0.35318	0.95993	0.435744	3.01316	6.3113	3.07411		+	NaN	NaN	28.6218	NaN	NaN	NaN	NaN	NaN	28.4369	NaN	27.8466	NaN	NaN	NaN	28.363	NaN	31.6469	31.8339	32.0806	31.6667	actin cytoskeleton organization;actin filament-based process;actomyosin structure organization;anatomical structure morphogenesis;biological regulation;cell differentiation;cell differentiation involved in embryonic placenta development;cell morphogenesis;cell morphogenesis involved in differentiation;cell surface receptor linked signaling pathway;cellular component morphogenesis;cellular compone…	structural molecule activity	cell part;contractile fiber part;costamere;cytoplasmic part;cytoskeletal part;dystrophin-associated glycoprotein complex;intermediate filament;intracellular organelle part;intracellular part;keratin filament;macromolecular complex;membrane;membrane part;nuclear matrix;nuclear part;nucleoplasm;organelle part;plasma membrane;plasma membrane part;protein complex;sarcolemma;Z disc		Filament	Acetylation;Coiledcoil;Completeproteome;Cytoplasm;Directproteinsequencing;Glycoprotein;Intermediatefilament;Keratin;Nucleus;Phosphoprotein;Referenceproteome		GO:0000902;GO:0000904;GO:0006950;GO:0006996;GO:0007010;GO:0007165;GO:0007166;GO:0009415;GO:0009607;GO:0009628;GO:0009653;GO:0009987;GO:0010033;GO:0016043;GO:0019221;GO:0030029;GO:0030036;GO:0030154;GO:0031032;GO:0032502;GO:0032989;GO:0033209;GO:0034097;GO:0034612;GO:0042221;GO:0045214;GO:0048869;GO:0050789;GO:0050794;GO:0050896;GO:0051599;GO:0051704;GO:0051707;GO:0051716;GO:0060706;GO:0065007;GO:…				39	26	17	58.6	51	33.1	54.565
2445	O88301;Q91Y82;A0A0B6VLS7	Klk6		2.95118	2.13284	1.44844	3.76072	4.77369	3.02161	+	+	NaN	NaN	NaN	NaN	NaN	NaN	27.2292	25.9068	27.4959	26.9608	25.6562	26.3492	NaN	NaN	NaN	NaN	28.2405	29.5369	30.2697	29.7764	biological regulation;macromolecule metabolic process;metabolic process;positive regulation of biological process;positive regulation of cell communication;positive regulation of cellular process;positive regulation of G-protein coupled receptor protein signaling pathway;positive regulation of response to stimulus;positive regulation of signal transduction;positive regulation of signaling;primary…	catalytic activity;endopeptidase activity;hydrolase activity;peptidase activity;peptidase activity, acting on L-amino acid peptides;serine hydrolase activity;serine-type endopeptidase activity;serine-type peptidase activity	cell part;cytoplasm;extracellular region;intracellular part		Trypsin	Completeproteome;Hydrolase;Protease;Referenceproteome;Serineprotease		GO:0006508;GO:0008152;GO:0008277;GO:0009966;GO:0009967;GO:0010646;GO:0010647;GO:0010975;GO:0019538;GO:0023051;GO:0023056;GO:0031344;GO:0043170;GO:0044238;GO:0045595;GO:0045664;GO:0045745;GO:0048518;GO:0048522;GO:0048583;GO:0048584;GO:0050767;GO:0050789;GO:0050793;GO:0050794;GO:0051128;GO:0051239;GO:0051960;GO:0060284;GO:0065007;GO:2000026				16	16	16	66.3	66.3	66.3	27.495
2914	P41731;Q549D0;Q3UC80;Q8BT06	Cd63	CD63 antigen;Tetraspanin	-4.34294e-08	0	0	4.40217	4.13034	2.97898		+	NaN	NaN	NaN	NaN	NaN	NaN	NaN	NaN	NaN	NaN	NaN	NaN	NaN	NaN	NaN	NaN	28.1565	28.1242	28.223	28.2328	biological regulation;cellular localization;cellular macromolecule localization;cellular process;cellular protein localization;localization;macromolecule localization;protein localization;regulation of biological process;regulation of ion transport;regulation of localization;regulation of metal ion transport;regulation of rubidium ion transport;regulation of transport		cell part;cell surface;cytoplasmic part;endosomal part;endosome;endosome membrane;integral to membrane;intracellular membrane-bounded organelle;intracellular organelle;intracellular organelle part;intracellular part;intrinsic to membrane;late endosome;late endosome membrane;lysosomal membrane;lysosome;lytic vacuole;membrane;membrane part;membrane-bounded organelle;organelle;organelle membrane;org…	Lysosome	Tetraspannin	Cellmembrane;Completeproteome;Endosome;Glycoprotein;Lysosome;Membrane;Referenceproteome;Transmembrane;Transmembranehelix		GO:0008104;GO:0009987;GO:0010959;GO:0032879;GO:0033036;GO:0034613;GO:0043269;GO:0050789;GO:0051049;GO:0051179;GO:0051641;GO:0065007;GO:0070727;GO:2000680				2	2	2	7.6	7.6	7.6	25.766
6444	Q9DBE8;F6RBY3	Alg2	Alpha-1,3/1,6-mannosyltransferase ALG2	0.175374	0.560467	0.247173	5.41577	3.63082	2.95798		+	NaN	28.3543	NaN	28.3179	NaN	NaN	NaN	NaN	NaN	28.3571	28.5868	29.2288	NaN	NaN	NaN	NaN	28.4884	28.4222	28.7386	28.5036	biosynthetic process;carbohydrate biosynthetic process;carbohydrate metabolic process;cellular carbohydrate metabolic process;cellular macromolecule metabolic process;cellular metabolic process;cellular process;cellular protein metabolic process;dolichol-linked oligosaccharide biosynthetic process;glycosylation;macromolecule glycosylation;macromolecule metabolic process;macromolecule modification…	alpha-1,3-mannosyltransferase activity;alpha-1,6-mannosyltransferase activity;catalytic activity;glycolipid 3-alpha-mannosyltransferase activity;glycolipid 6-alpha-mannosyltransferase activity;glycolipid mannosyltransferase activity;mannosyltransferase activity;transferase activity;transferase activity, transferring glycosyl groups;transferase activity, transferring hexosyl groups	cell part;cytoplasmic part;integral to membrane;intracellular membrane-bounded organelle;intracellular organelle;intracellular part;intrinsic to membrane;membrane part;membrane-bounded organelle;nucleus;organelle;perinuclear region of cytoplasm	N-Glycan biosynthesis;Various types of N-glycan biosynthesis	Glycos_transf_1	Completeproteome;Glycosyltransferase;Membrane;Referenceproteome;Transferase;Transmembrane;Transmembranehelix		GO:0005975;GO:0006464;GO:0006486;GO:0006488;GO:0008152;GO:0009058;GO:0009311;GO:0009312;GO:0009987;GO:0010035;GO:0010038;GO:0016051;GO:0019538;GO:0033577;GO:0042221;GO:0043170;GO:0043412;GO:0043413;GO:0044237;GO:0044238;GO:0044260;GO:0044262;GO:0044267;GO:0050896;GO:0051592;GO:0070085				9	9	9	33.7	33.7	33.7	47.404
3119	P57787;Q3UDP9;Q3TMA0	Slc16a3	Monocarboxylate transporter 4	1.26908	1.76435	0.976075	6.50657	3.26855	2.88244	+	+	27.9205	27.5073	NaN	NaN	27.646	NaN	27.584	28.1464	27.0514	27.3902	27.8291	28.2278	NaN	NaN	NaN	NaN	27.8415	27.6533	27.3839	27.9489	cellular process;establishment of localization;transmembrane transport;transport	active transmembrane transporter activity;carboxylic acid transmembrane transporter activity;monocarboxylic acid transmembrane transporter activity;organic acid transmembrane transporter activity;secondary active monocarboxylate transmembrane transporter activity;secondary active transmembrane transporter activity;substrate-specific transmembrane transporter activity;substrate-specific transporte…	actin cytoskeleton;cell part;cytoskeleton;integral to membrane;intracellular non-membrane-bounded organelle;intracellular organelle;intracellular organelle part;intracellular part;intrinsic to membrane;membrane;membrane part;non-membrane-bounded organelle;nuclear membrane;nuclear part;organelle;organelle membrane;organelle part;plasma membrane		MFS_1	Cellmembrane;Completeproteome;Membrane;Phosphoprotein;Referenceproteome;Symport;Transmembrane;Transmembranehelix;Transport		GO:0006810;GO:0009987;GO:0051234;GO:0055085				7	7	7	14.3	14.3	14.3	50.373
2441	O78207;W5XQG0;Q792Z7;P01899;Q31168;Q31167;O78206;Q3KQJ3;P01897;Q8R3Y0;O19467	H2-D1;H-2D;H2-L	H-2 class I histocompatibility antigen, D-B alpha chain;H-2 class I histocompatibility antigen, L-D alpha chain	0.140919	0.103197	0.080438	5.25148	3.56815	2.88122		+	28.0248	27.8418	27.7581	28.4883	28.6297	28.8451	29.3585	28.0478	28.3355	28.2609	27.8274	28.377	25.7284	24.9372	25.6283	24.871	28.9607	29.0126	28.8007	28.6636	anatomical structure development;antigen processing and presentation;antigen processing and presentation of endogenous antigen;antigen processing and presentation of endogenous peptide antigen;antigen processing and presentation of endogenous peptide antigen via MHC class I;antigen processing and presentation of endogenous peptide antigen via MHC class I via ER pathway;antigen processing and pres…	antigen binding;binding;peptide antigen binding;peptide binding	cell part;cell surface;cytoplasm;cytoplasmic part;cytoplasmic vesicle membrane;cytoplasmic vesicle part;endocytic vesicle membrane;endoplasmic reticulum part;external side of plasma membrane;integral to endoplasmic reticulum membrane;integral to lumenal side of endoplasmic reticulum membrane;integral to membrane;integral to organelle membrane;intracellular organelle part;intracellular part;intrin…	Allograft rejection;Antigen processing and presentation;Autoimmune thyroid disease;Cell adhesion molecules (CAMs);Endocytosis;Graft-versus-host disease;Natural killer cell mediated cytotoxicity;Phagosome;Type I diabetes mellitus;Viral myocarditis	C1-set;MHC_I;MHC_I_C	3D-structure;Cellmembrane;Completeproteome;Directproteinsequencing;Disulfidebond;Glycoprotein;Immunity;Membrane;MHCI;Phosphoprotein;Referenceproteome;Signal;Transmembrane;Transmembranehelix;Ublconjugation		GO:0001910;GO:0001911;GO:0001912;GO:0001914;GO:0001916;GO:0002376;GO:0002428;GO:0002474;GO:0002475;GO:0002476;GO:0002478;GO:0002483;GO:0002484;GO:0002485;GO:0002488;GO:0002489;GO:0002682;GO:0002683;GO:0002684;GO:0002697;GO:0002698;GO:0002699;GO:0002703;GO:0002704;GO:0002705;GO:0002706;GO:0002707;GO:0002708;GO:0002709;GO:0002711;GO:0002715;GO:0002716;GO:0002819;GO:0002821;GO:0002822;GO:0002824;GO:…				17	14	5	49.3	46.3	18.7	38.345
4367	Q8R180;Q4FK57;Q4FJZ3	Ero1l	ERO1-like protein alpha	2.79688	2.06841	1.39512	5.03148	3.57523	2.83637	+	+	NaN	NaN	NaN	NaN	NaN	NaN	27.9325	25.5118	27.3577	NaN	26.1231	26.1838	28.0489	28.3011	27.2792	28.191	31.8515	31.5553	31.4256	31.2886	apoptosis;apoptosis in response to endoplasmic reticulum stress;biological regulation;brown fat cell differentiation;calcium ion homeostasis;calcium ion transport;calcium ion transport into cytosol;cation homeostasis;cation transport;cell death;cell differentiation;cellular calcium ion homeostasis;cellular cation homeostasis;cellular chemical homeostasis;cellular developmental process;cellular di…	binding;catalytic activity;coenzyme binding;cofactor binding;flavin adenine dinucleotide binding;intramolecular oxidoreductase activity;intramolecular oxidoreductase activity, interconverting keto- and enol-groups;intramolecular oxidoreductase activity, transposing S-S bonds;isomerase activity;oxidoreductase activity;oxidoreductase activity, acting on a sulfur group of donors;oxidoreductase activ…	cell part;cytoplasmic part;endoplasmic reticulum membrane;endoplasmic reticulum part;integral to endoplasmic reticulum membrane;integral to membrane;integral to organelle membrane;intracellular organelle part;intracellular part;intrinsic to endoplasmic reticulum membrane;intrinsic to membrane;intrinsic to organelle membrane;membrane;membrane part;organelle membrane;organelle part	Protein processing in endoplasmic reticulum;Vibrio cholerae infection	ERO1	Apoptosis;Completeproteome;Disulfidebond;Electrontransport;Endoplasmicreticulum;FAD;Flavoprotein;Glycoprotein;Membrane;Oxidoreductase;Phosphoprotein;Redox-activecenter;Referenceproteome;Signal;Transport		GO:0006091;GO:0006457;GO:0006458;GO:0006810;GO:0006811;GO:0006812;GO:0006816;GO:0006873;GO:0006874;GO:0006875;GO:0006915;GO:0006950;GO:0006984;GO:0006986;GO:0007165;GO:0007204;GO:0008152;GO:0008219;GO:0009987;GO:0010033;GO:0012501;GO:0016265;GO:0019538;GO:0019725;GO:0022900;GO:0030001;GO:0030003;GO:0030154;GO:0030968;GO:0032502;GO:0032844;GO:0032879;GO:0033554;GO:0034620;GO:0034976;GO:0035966;GO:…				31	31	31	61.9	61.9	61.9	54.084
3506	Q05769;Q3UMR6;Q7TMV2	Ptgs2	Prostaglandin G/H synthase 2	-4.34294e-08	0	0	4.03121	3.86286	2.72044		+	NaN	NaN	NaN	NaN	NaN	NaN	NaN	NaN	NaN	NaN	NaN	NaN	NaN	NaN	NaN	NaN	27.7233	28.5897	28.2458	28.2692	anagen;anatomical structure development;anatomical structure formation involved in morphogenesis;angiogenesis;arachidonic acid metabolic process;behavior;biological regulation;biomineral tissue development;bone mineralization;brown fat cell differentiation;carboxylic acid metabolic process;cell differentiation;cellular developmental process;cellular ketone metabolic process;cellular lipid metabol…	antioxidant activity;binding;catalytic activity;cation binding;dioxygenase activity;heme binding;ion binding;iron ion binding;lipid binding;metal ion binding;oxidoreductase activity;oxidoreductase activity, acting on paired donors, with incorporation or reduction of molecular oxygen;oxidoreductase activity, acting on peroxide as acceptor;oxidoreductase activity, acting on single donors with incor…	cell part;cell projection;cytoplasm;cytoplasmic part;endoplasmic reticulum membrane;endoplasmic reticulum part;intracellular organelle part;intracellular part;macromolecular complex;membrane;membrane part;neuron projection;organelle membrane;organelle part;protein complex	Arachidonic acid metabolism;Leishmaniasis;Pathways in cancer;Small cell lung cancer;VEGF signaling pathway	An_peroxidase	3D-structure;Completeproteome;Dioxygenase;Directproteinsequencing;Disulfidebond;Endoplasmicreticulum;Fattyacidbiosynthesis;Fattyacidmetabolism;Glycoprotein;Heme;Iron;Lipidbiosynthesis;Lipidmetabolism;Membrane;Metal-binding;Microsome;Oxidoreductase;Peroxidase;Phosphoprotein;Prostaglandinbiosynthesis;Prostaglandinmetabolism;Referenceproteome;Signal;S-nitrosylation		GO:0000038;GO:0001525;GO:0001666;GO:0001816;GO:0001817;GO:0001819;GO:0002237;GO:0002673;GO:0002675;GO:0003006;GO:0003008;GO:0006082;GO:0006629;GO:0006631;GO:0006690;GO:0006937;GO:0006940;GO:0006950;GO:0006952;GO:0006954;GO:0006979;GO:0007566;GO:0007584;GO:0007600;GO:0007610;GO:0007611;GO:0007612;GO:0007613;GO:0008152;GO:0008217;GO:0008284;GO:0008285;GO:0009314;GO:0009411;GO:0009416;GO:0009605;GO:…				19	19	18	39.6	39.6	38.1	69.012
1280	CON__Q28065			-4.34294e-08	0	0	4.66993	3.48596	2.69582		+	NaN	NaN	NaN	NaN	NaN	NaN	NaN	NaN	NaN	NaN	NaN	NaN	NaN	NaN	NaN	NaN	27.9356	27.8615	28.3306	28.0004												18	18	18	39	39	39	68.886
1273	Q0VBK2;CON__Q0VBK2;Q3TBQ1	Krt80	Keratin, type II cytoskeletal 80	0.496177	-0.275952	-0.218463	8.27468	2.84141	2.68339		+	30.7563	31.425	31.3876	31.6512	30.5408	30.7216	30.5072	30.3339	31.5606	31.0873	30.7564	30.5814	29.4902	29.3761	29.3482	29.2543	32.2454	32.1116	32.2579	32.2197		structural molecule activity	cell part;cytoskeletal part;intermediate filament;intracellular organelle part;intracellular part;keratin filament;macromolecular complex;organelle part;protein complex		Filament	Coiledcoil;Completeproteome;Intermediatefilament;Keratin;Leucine-richrepeat;Phosphoprotein;Referenceproteome;Repeat						39	39	30	68.1	68.1	55.1	50.66
5817	Q91WK1	Spryd4	SPRY domain-containing protein 4	2.44667	3.42789	1.79869	4.00545	3.75477	2.65825	+	+	NaN	28.214	NaN	NaN	NaN	NaN	25.9585	28.6718	28.8666	28.5936	30.3528	28.6909	NaN	NaN	NaN	NaN	28.5062	27.5554	27.7178	28.0091			cell part;cytoplasmic part;intracellular membrane-bounded organelle;intracellular organelle;intracellular part;membrane-bounded organelle;mitochondrion;nucleus;organelle		SPRY	Acetylation;Completeproteome;Referenceproteome						8	8	8	32.9	32.9	32.9	23.275
536	P68433;A1L0V4	Hist1h3a;Hist1h3i	Histone H3.1;Histone H3	0.0276912	-0.0934054	-0.0429371	4.48849	3.40622	2.60435		+	NaN	NaN	NaN	NaN	27.4727	29.3048	29.1857	NaN	NaN	NaN	NaN	NaN	28.0018	29.2166	28.7918	29.3243	32.346	32.1261	32.3706	32.1165	biological regulation;cellular component assembly;cellular component assembly at cellular level;cellular component organization;cellular component organization at cellular level;cellular component organization or biogenesis;cellular component organization or biogenesis at cellular level;cellular macromolecular complex assembly;cellular macromolecular complex subunit organization;cellular process;…	binding;DNA binding;nucleic acid binding	cell part;chromosomal part;intracellular membrane-bounded organelle;intracellular organelle;intracellular organelle part;intracellular part;macromolecular complex;membrane-bounded organelle;nuclear part;nucleoplasm;nucleosome;nucleus;organelle;organelle part;protein-DNA complex	Systemic lupus erythematosus	Histone	3D-structure;Acetylation;Chromosome;Citrullination;Completeproteome;Directproteinsequencing;DNA-binding;Methylation;Nucleosomecore;Nucleus;Phosphoprotein;Referenceproteome;Ublconjugation		GO:0006325;GO:0006334;GO:0006996;GO:0009987;GO:0016043;GO:0022607;GO:0034621;GO:0034622;GO:0034728;GO:0043933;GO:0050789;GO:0050794;GO:0051276;GO:0060968;GO:0065003;GO:0065004;GO:0065007;GO:0071824;GO:0071840;GO:0071841;GO:0071842;GO:0071844				16	2	2	68.4	26.5	26.5	15.404
663	A2AKG8;E9PYJ6	Focad	Focadhesin	-4.34294e-08	0	0	3.38778	4.06957	2.57931		+	NaN	NaN	NaN	NaN	NaN	NaN	NaN	NaN	NaN	NaN	NaN	NaN	NaN	NaN	NaN	NaN	28.8913	27.3123	29.5389	29.3141			adherens junction;anchoring junction;cell junction;cell part;cell-substrate adherens junction;cell-substrate junction;focal adhesion;integral to membrane;intrinsic to membrane;membrane part		DUF3028;DUF3730	Acetylation;Alternativesplicing;Celljunction;Completeproteome;Membrane;Referenceproteome;Transmembrane;Transmembranehelix						5	5	5	3.5	3.5	3.5	198.95
2742	P22935	Crabp2	Cellular retinoic acid-binding protein 2	-4.34294e-08	0	0	5.40341	3.00003	2.52345		+	NaN	NaN	NaN	NaN	NaN	NaN	NaN	NaN	NaN	NaN	NaN	NaN	26.8806	27.2318	27.2002	27.3347	30.3111	29.7167	30.4655	30.1542	anatomical structure morphogenesis;appendage morphogenesis;biological regulation;carboxylic acid metabolic process;cellular hormone metabolic process;cellular ketone metabolic process;cellular lipid metabolic process;cellular metabolic process;cellular process;developmental process;diterpenoid metabolic process;embryonic appendage morphogenesis;embryonic forelimb morphogenesis;embryonic limb morp…	binding;carboxylic acid binding;isoprenoid binding;lipid binding;monocarboxylic acid binding;retinal binding;retinoic acid binding;retinoid binding;retinol binding;transporter activity;vitamin binding	cell part;cytoplasm;cytoplasmic part;endoplasmic reticulum;intracellular membrane-bounded organelle;intracellular organelle;intracellular part;membrane-bounded organelle;nucleus;organelle		Lipocalin	Completeproteome;Cytoplasm;Endoplasmicreticulum;Isopeptidebond;Nucleus;Referenceproteome;Retinol-binding;Transport;Ublconjugation;VitaminA		GO:0001523;GO:0006082;GO:0006629;GO:0006720;GO:0006721;GO:0006766;GO:0006775;GO:0006776;GO:0008152;GO:0009653;GO:0009987;GO:0010817;GO:0016101;GO:0019752;GO:0030326;GO:0032502;GO:0032787;GO:0034754;GO:0035107;GO:0035108;GO:0035113;GO:0035115;GO:0035136;GO:0042180;GO:0042445;GO:0042573;GO:0043436;GO:0044237;GO:0044238;GO:0044255;GO:0044281;GO:0048598;GO:0065007;GO:0065008				9	7	7	55.1	45.7	45.7	15.746
1250	CON__P13647			-4.34294e-08	0	0	3.72404	3.62535	2.50526		+	NaN	NaN	NaN	NaN	NaN	NaN	NaN	NaN	NaN	NaN	NaN	NaN	NaN	NaN	NaN	NaN	28.2755	28.4264	27.884	28.5095												47	5	3	50.3	9.2	4.7	62.378
2690	P17665	Cox7c	Cytochrome c oxidase subunit 7C, mitochondrial	1.91955	-0.515297	-0.441038	3.28557	3.84959	2.45065		+	29.7364	29.3646	29.0293	29.296	29.8077	29.1861	29.3175	29.0023	28.6109	28.5725	28.9337	28.8916	NaN	NaN	NaN	NaN	28.0284	28.4119	29.2647	28.198		catalytic activity;cation transmembrane transporter activity;cytochrome-c oxidase activity;heme-copper terminal oxidase activity;hydrogen ion transmembrane transporter activity;inorganic cation transmembrane transporter activity;ion transmembrane transporter activity;monovalent inorganic cation transmembrane transporter activity;oxidoreductase activity;oxidoreductase activity, acting on a heme gr…	cell part;cytoplasmic part;integral to membrane;intracellular organelle part;intracellular part;intrinsic to membrane;membrane;membrane part;mitochondrial inner membrane;mitochondrial membrane;mitochondrial part;organelle inner membrane;organelle membrane;organelle part	Alzheimer's disease;Cardiac muscle contraction;Huntington's disease;Oxidative phosphorylation;Parkinson's disease	COX7C	Completeproteome;Directproteinsequencing;Membrane;Mitochondrion;Mitochondrioninnermembrane;Referenceproteome;Transitpeptide;Transmembrane;Transmembranehelix	Cytochrome c oxidase (EC 1.9.3.1), mitochondrial					2	2	2	28.6	28.6	28.6	7.3325
2389	O55128;Q4FZH3;E9Q317;D3YY73;D3Z2N9	Sap18;Gm10094	Histone deacetylase complex subunit SAP18	0.256688	-0.3914	-0.238832	5.75969	2.82841	2.44902		+	NaN	NaN	NaN	NaN	26.6471	26.9071	26.9604	NaN	NaN	NaN	NaN	NaN	NaN	NaN	NaN	NaN	27.0357	27.1899	27.265	27.2837	biological regulation;biosynthetic process;cellular biosynthetic process;cellular macromolecule biosynthetic process;cellular macromolecule metabolic process;cellular metabolic process;cellular nitrogen compound metabolic process;cellular process;macromolecule biosynthetic process;macromolecule metabolic process;metabolic process;nitrogen compound metabolic process;nucleic acid metabolic process;…		cell part;cytoplasm;intracellular membrane-bounded organelle;intracellular organelle;intracellular part;membrane-bounded organelle;nucleus;organelle	mRNA surveillance pathway;RNA transport	SAP18	3D-structure;Acetylation;Completeproteome;Cytoplasm;Nucleus;Referenceproteome;Repressor;Transcription;Transcriptionregulation		GO:0006139;GO:0006351;GO:0006355;GO:0006807;GO:0008152;GO:0009058;GO:0009059;GO:0009889;GO:0009987;GO:0010468;GO:0010556;GO:0016070;GO:0019219;GO:0019222;GO:0031323;GO:0031326;GO:0032774;GO:0034641;GO:0034645;GO:0043170;GO:0044237;GO:0044238;GO:0044249;GO:0044260;GO:0050789;GO:0050794;GO:0051171;GO:0051252;GO:0060255;GO:0065007;GO:0080090;GO:0090304;GO:2000112				8	8	8	51	51	51	17.595
4934	Q78XF5	Ostc	Oligosaccharyltransferase complex subunit OSTC	-4.34294e-08	0	0	4.52082	3.13246	2.44816		+	NaN	NaN	NaN	NaN	NaN	NaN	NaN	NaN	NaN	NaN	NaN	NaN	NaN	NaN	NaN	NaN	27.9364	28.2557	27.1029	27.8321			cell part;integral to membrane;intrinsic to membrane;membrane part		OST3_OST6	Completeproteome;Membrane;Referenceproteome;Transmembrane;Transmembranehelix						2	2	2	12.1	12.1	12.1	16.815
2980	P48759	Ptx3	Pentraxin-related protein PTX3	-4.34294e-08	0	0	3.8245	3.42353	2.43658		+	NaN	NaN	NaN	NaN	NaN	NaN	NaN	NaN	NaN	NaN	NaN	NaN	NaN	NaN	NaN	NaN	27.9902	27.3133	27.9319	28.1041	biological regulation;immune effector process;immune system process;multi-organism process;opsonization;positive regulation of biological process;positive regulation of biosynthetic process;positive regulation of cellular biosynthetic process;positive regulation of cellular component organization;positive regulation of cellular metabolic process;positive regulation of cellular process;positive re…	1,3-beta-D-glucan binding;binding;carbohydrate binding;pattern binding;polysaccharide binding	extracellular region		Pentaxin	Completeproteome;Disulfidebond;Glycoprotein;Referenceproteome;Secreted;Signal		GO:0001878;GO:0002252;GO:0002376;GO:0008228;GO:0009607;GO:0009620;GO:0009889;GO:0009891;GO:0009893;GO:0019222;GO:0030100;GO:0031323;GO:0031325;GO:0031326;GO:0031328;GO:0032879;GO:0045428;GO:0045429;GO:0045807;GO:0048518;GO:0048522;GO:0050764;GO:0050766;GO:0050789;GO:0050794;GO:0050896;GO:0051049;GO:0051050;GO:0051128;GO:0051130;GO:0051171;GO:0051173;GO:0051704;GO:0051707;GO:0060627;GO:0065007				14	14	14	39.9	39.9	39.9	41.811
1236	CON__P04259			-4.34294e-08	0	0	4.06435	3.27726	2.4249		+	NaN	NaN	NaN	NaN	NaN	NaN	NaN	NaN	NaN	NaN	NaN	NaN	NaN	NaN	NaN	NaN	27.6424	27.8971	27.9076	27.7422												44	4	1	45.4	8.5	3	59.998
1269	CON__Q05443			-4.34294e-08	0	0	2.69041	4.51276	2.41329		+	NaN	NaN	NaN	NaN	NaN	NaN	NaN	NaN	NaN	NaN	NaN	NaN	NaN	NaN	27.8608	NaN	30.2365	29.6393	29.9796	29.5368												15	9	9	44.4	28.7	28.7	38.756
366	A2A6I5;A2A6I3;A2A6I0;A0A0R4J1A8;Z4YKD9;A0A0R4J1B0;F6RL36;Q8R563	Tnnt3		1.18524	-1.20452	-0.761448	3.85511	3.19903	2.32868		+	32.5672	30.2666	32.6563	31.0434	31.9721	31.3837	28.5913	31.2452	29.9703	30.3984	30.8312	31.6257	NaN	NaN	NaN	NaN	28.0651	28.0627	27.808	27.4849			cell part;contractile fiber part;cytoplasmic part;cytoskeletal part;intracellular organelle part;intracellular part;macromolecular complex;organelle part;protein complex;troponin complex		Troponin	Completeproteome;Referenceproteome						21	3	3	53.1	6.3	6.3	28.335
4360	Q64339;Q4FJR9	Isg15	Ubiquitin-like protein ISG15	-4.34294e-08	0	0	3.08425	3.65921	2.29871		+	NaN	NaN	NaN	NaN	NaN	NaN	NaN	NaN	NaN	NaN	NaN	NaN	NaN	NaN	NaN	NaN	28.3303	28.5565	27.2506	28.0857	biological regulation;catabolic process;cellular catabolic process;cellular macromolecule catabolic process;cellular macromolecule metabolic process;cellular metabolic process;cellular process;cellular protein metabolic process;defense response;defense response to bacterium;defense response to virus;immune effector process;immune system process;ISG15-protein conjugation;macromolecule catabolic pr…	protein tag	cell part;cytoplasm;extracellular region;intracellular part	RIG-I-like receptor signaling pathway	ubiquitin	Antiviraldefense;Completeproteome;Cytoplasm;Directproteinsequencing;Isopeptidebond;Referenceproteome;Repeat;Secreted;Ublconjugationpathway		GO:0001817;GO:0002252;GO:0002376;GO:0002682;GO:0006464;GO:0006508;GO:0006950;GO:0006952;GO:0008152;GO:0009056;GO:0009057;GO:0009607;GO:0009615;GO:0009617;GO:0009892;GO:0009987;GO:0010033;GO:0010605;GO:0019222;GO:0019538;GO:0019941;GO:0031323;GO:0031324;GO:0031396;GO:0031397;GO:0031399;GO:0031400;GO:0032020;GO:0032268;GO:0032269;GO:0032649;GO:0032844;GO:0034097;GO:0034340;GO:0042221;GO:0042742;GO:…				7	7	7	43.5	43.5	43.5	17.897
3539	Q07797	Lgals3bp	Galectin-3-binding protein	-4.34294e-08	0	0	5.72986	2.57579	2.25406		+	NaN	NaN	NaN	NaN	NaN	NaN	NaN	NaN	NaN	NaN	NaN	NaN	27.2973	26.704	26.7762	26.8159	29.59	29.3658	29.4882	29.4525	biological adhesion;cell adhesion;cellular process	cargo receptor activity;receptor activity;scavenger receptor activity	cell part;extracellular matrix;extracellular membrane-bounded organelle;extracellular organelle;extracellular region part;extracellular vesicular exosome;membrane;membrane-bounded organelle;membrane-bounded vesicle;organelle;proteinaceous extracellular matrix;vesicle		BACK;SRCR	Celladhesion;Completeproteome;Directproteinsequencing;Disulfidebond;Extracellularmatrix;Glycoprotein;Referenceproteome;Secreted;Signal		GO:0007155;GO:0009987;GO:0022610				17	17	15	42.3	42.3	36	64.49
1127	Q62433;Q545R3;Q3TD08;B7ZWC0;Q3TSR4	Ndrg1	Protein NDRG1	0.376303	0.531384	0.325513	7.16883	2.42213	2.24927		+	NaN	27.8363	27.7504	28.9077	28.3387	28.34	27.2554	28.6804	28.1457	28.2682	28.3417	28.455	28.5006	28.48	28.5806	28.3433	30.8098	31.0469	30.9387	30.7975	biological regulation;cell activation;cellular component organization;cellular component organization or biogenesis;cellular membrane organization;cellular process;cellular response to chemical stimulus;cellular response to hypoxia;cellular response to oxygen levels;cellular response to stimulus;cellular response to stress;DNA damage response, signal transduction by p53 class mediator;immune syst…		adherens junction;anchoring junction;cell junction;cell part;cell-cell adherens junction;cell-cell junction;centrosome;cytoplasm;cytoplasmic part;cytoskeletal part;cytosol;endosomal part;endosome membrane;intracellular membrane-bounded organelle;intracellular non-membrane-bounded organelle;intracellular organelle;intracellular organelle part;intracellular part;macromolecular complex;membrane;memb…		Ndr	Acetylation;Cellmembrane;Completeproteome;Cytoplasm;Cytoskeleton;Membrane;Microtubule;Nucleus;Phosphoprotein;Referenceproteome;Repeat		GO:0001666;GO:0001775;GO:0002274;GO:0002376;GO:0006950;GO:0006974;GO:0007009;GO:0007165;GO:0009987;GO:0016043;GO:0016044;GO:0030330;GO:0032287;GO:0033554;GO:0035556;GO:0042221;GO:0042770;GO:0043217;GO:0045321;GO:0045576;GO:0048518;GO:0050789;GO:0050794;GO:0050896;GO:0051716;GO:0061024;GO:0065007;GO:0070482;GO:0070887;GO:0071453;GO:0071456;GO:0071840;GO:0072331;GO:0090231;GO:0090232				17	17	17	59.1	59.1	59.1	43.008
4524	Q9D0S9;Q5M9J2	Hint2	Histidine triad nucleotide-binding protein 2, mitochondrial	1.03422	-0.261099	-0.228968	4.27511	2.88349	2.24576		+	27.1727	26.843	26.8552	27.1535	27.4783	27.573	27.0825	26.6177	26.9577	26.9826	26.9787	26.8901	NaN	NaN	NaN	NaN	26.8931	27.0126	27.9411	27.2829	apoptosis;biosynthetic process;cell death;cellular process;death;lipid biosynthetic process;lipid metabolic process;metabolic process;primary metabolic process;programmed cell death;steroid biosynthetic process;steroid metabolic process	binding;catalytic activity;hydrolase activity;nucleotide binding	cell part;cytoplasmic part;intracellular membrane-bounded organelle;intracellular organelle;intracellular part;membrane-bounded organelle;mitochondrion;organelle		HIT	Apoptosis;Completeproteome;Hydrolase;Lipidbiosynthesis;Lipidmetabolism;Mitochondrion;Nucleotide-binding;Referenceproteome;Steroidbiosynthesis;Transitpeptide		GO:0006629;GO:0006694;GO:0006915;GO:0008152;GO:0008202;GO:0008219;GO:0008610;GO:0009058;GO:0009987;GO:0012501;GO:0016265;GO:0044238				7	7	7	64.4	64.4	64.4	17.32
2593	P0DOV1			5.50003	1.12466	1.00301	3.13186	3.39884	2.20921	+	+	27.7029	27.8706	27.6317	28.132	28.0539	27.7087	28.6837	28.8085	28.9895	29.1304	28.9555	29.2802	25.7346	24.5923	NaN	24.8652	28.3476	27.9712	27.7799	27.8956												17	11	3	52.9	31.3	5.4	46.977
2430	O70556;O70560	Sprr2e;Sprr2i	Small proline-rich protein 2E;Small proline-rich protein 2I	-4.34294e-08	0	0	5.56287	2.53765	2.20648		+	NaN	NaN	NaN	NaN	NaN	NaN	NaN	NaN	NaN	NaN	NaN	NaN	NaN	NaN	NaN	NaN	27.2505	27.7126	27.2913	27.7569	cell differentiation;cellular developmental process;cellular process;developmental process;epidermal cell differentiation;epithelial cell differentiation;keratinization;keratinocyte differentiation;response to chemical stimulus;response to endogenous stimulus;response to estradiol stimulus;response to estrogen stimulus;response to hormone stimulus;response to organic substance;response to steroid…		cell part;cornified envelope;cytoplasm;cytoskeleton;intracellular non-membrane-bounded organelle;intracellular organelle;intracellular part;non-membrane-bounded organelle;organelle			Completeproteome;Cytoplasm;Keratinization;Referenceproteome;Repeat		GO:0009719;GO:0009725;GO:0009913;GO:0009987;GO:0010033;GO:0030154;GO:0030216;GO:0030855;GO:0031424;GO:0032355;GO:0032502;GO:0042221;GO:0043627;GO:0048545;GO:0048869;GO:0050896				3	2	1	56.6	39.5	23.7	8.4059
[truncated: 3,864 more rows]
[truncated: 1 more columns]
